# Supplementary material for: Analysis of individual differences in neurofeedback training illuminates successful self-regulation of the dopaminergic midbrain
Source: Commun Biol. 2022 Aug 19;5:845. doi: 10.1038/s42003-022-03756-4 (PMC9391365; doi:10.1038/s42003-022-03756-4)
Supplement: Supplementary file 4 — Supplementary Data 1 [file 42003_2022_3756_MOESM4_ESM.zip]

Archive with 41 entries (40 files):
- Data_Figure_1_DRTs.csv
- __MACOSX/._Data_Figure_1_DRTs.csv
- Data_Figure_2_CognitiveControl_INT_r1only.csv
- __MACOSX/._Data_Figure_2_CognitiveControl_INT_r1only.csv
- Data_Figure_2_CognitiveControl_INT_r4-r1.csv
- __MACOSX/._Data_Figure_2_CognitiveControl_INT_r4-r1.csv
- Data_Figure_2_CognitiveControl_INT_r4only.csv
- __MACOSX/._Data_Figure_2_CognitiveControl_INT_r4only.csv
- Data_Figure_3_CognitiveControl_CON_r4-r1.csv
- __MACOSX/._Data_Figure_3_CognitiveControl_CON_r4-r1.csv
- Data_Figure_4_TempDiff_r3-r2.csv
- __MACOSX/._Data_Figure_4_TempDiff_r3-r2.csv
- Data_Figure_5_PPI.csv
- __MACOSX/._Data_Figure_5_PPI.csv
- Data_Figure_6_NF_MID.csv
- __MACOSX/._Data_Figure_6_NF_MID.csv
- Data_SupplementaryFigure_4_r2only.csv
- __MACOSX/._Data_SupplementaryFigure_4_r2only.csv
- Data_SupplementaryFigure_4_r3only.csv
- __MACOSX/._Data_SupplementaryFigure_4_r3only.csv
- Data_SupplementaryFigure_8_DCM_DRT.csv
- __MACOSX/._Data_SupplementaryFigure_8_DCM_DRT.csv
- Data_SupplementaryFigure_8_DCM_INT.csv
- __MACOSX/._Data_SupplementaryFigure_8_DCM_INT.csv
- Data_SupplementaryFigure_9_DOWN.csv
- __MACOSX/._Data_SupplementaryFigure_9_DOWN.csv
- Data_SupplementaryFigure_9_UP.csv
- __MACOSX/._Data_SupplementaryFigure_9_UP.csv
- Descripttion_of_additional_supplementary_files.txt
- __MACOSX/._Descripttion_of_additional_supplementary_files.txt
- masks/
- masks/Figure_2_mask_ROI_Thalamus.nii
- masks/Figure_2_mask_ROI_MFGdlPFC.nii
- masks/AllFigures_mask_midbrain.nii
- masks/Figure_4_mask_ROI_dlPFC.nii
- masks/Figure_2_mask_ROI_TemporalCortex.nii
- masks/Figure_5_mask_ROI_SNVTA.nii
- masks/Figure_2_control_CognitiveControlNetwork.nii.gz
- masks/Figure_3_mask_ROI_Amygdala.nii
- masks/SupplementaryFigure_4_mask_Parahippocampus.nii
- masks/Figure_2_mask_ROI_ACC.nii
