# Supplementary material for: Analysis of individual differences in neurofeedback training illuminates successful self-regulation of the dopaminergic midbrain
Source: Commun Biol. 2022 Aug 19;5:845. doi: 10.1038/s42003-022-03756-4 (PMC9391365; doi:10.1038/s42003-022-03756-4)
Supplement: Supplementary file 4 — Supplementary Data 1 [file 42003_2022_3756_MOESM4_ESM.zip › Data_Figure_1_DRTs.csv]

subject	studyset	intervention	dofl
1	1	1	0.2686
2	1	1	-0.0837
3	1	1	-0.2894
4	1	1	0.4506
5	1	1	0.0996
6	1	1	-0.1794
7	1	1	-0.4829
8	1	1	0.1588
9	1	1	-0.0097
10	1	1	-0.249
11	1	1	0.064
12	1	1	-0.6161
13	1	1	0.072
14	1	1	0.4055
15	1	1	0.0679
16	1	0	0.568
17	1	0	-0.1433
18	1	0	0.0565
19	1	0	-0.4641
20	1	0	0.2825
21	1	0	-0.2766
22	1	0	-0.3861
23	1	0	-0.0682
24	1	0	-0.0409
25	1	0	-0.186
26	1	0	-0.0165
27	1	0	0.0832
28	1	0	0.058
29	1	0	0.1429
30	1	0	-0.0209
31	1	0	-0.3946
32	2	1	0.6814
33	2	1	0.1038
34	2	1	0.2877
35	2	1	0.0787
36	2	1	0.1277
37	2	1	0.6123
38	2	1	-0.9334
39	2	1	0.8961
40	2	1	-0.4736
41	2	1	0.4781
42	2	1	0.7779
43	2	1	0.2403
44	2	1	0.229
45	2	1	-0.0735
46	2	1	-0.3001
47	2	1	-0.1015
48	2	1	-0.4154
49	2	1	-0.3068
50	2	1	-0.1621
51	2	1	-0.2162
52	2	1	-0.7677
53	2	1	-0.475
54	2	1	-0.0915
55	2	1	-0.4113
56	2	1	0.8165
57	2	1	0.1784
58	2	1	-0.3858
59	2	1	-0.0812
