# Supplementary material for: Analysis of individual differences in neurofeedback training illuminates successful self-regulation of the dopaminergic midbrain
Source: Commun Biol. 2022 Aug 19;5:845. doi: 10.1038/s42003-022-03756-4 (PMC9391365; doi:10.1038/s42003-022-03756-4)
Supplement: Supplementary file 4 — Supplementary Data 1 [file 42003_2022_3756_MOESM4_ESM.zip › Data_Figure_2_CognitiveControl_INT_r1only.csv]

subject	studyset	control	intervention	dofl	ROI_Precuneus_r4r1_mean	ROI_Precuneus_r4r1_std	ROI_Caudate_r4r1_mean	ROI_Caudate_r4r1_std	ROI_TemporalCortex_r4r1_mean	ROI_TemporalCortex_r4r1_std	ROI_SFG_r4r1_mean	ROI_SFG_r4r1_std	ROI_OFC_r4r1_mean	ROI_OFC_r4r1_std	ROI_MFG_r4r1_mean	ROI_MFG_r4r1_std	ROI_ACC_r4r1_mean	ROI_ACC_r4r1_std	ROI_rIFG_r4r1_mean	ROI_rIFG_r4r1_std	ROI_dlPFC_r4r1_mean	ROI_dlPFC_r4r1_std	ROI_Thalamus_r4r1_mean	ROI_Thalamus_r4r1_std
1	1	0	1	0.2686	0.13190968	0.10464279	0.198055723	0.110977456	0.152515617	0.136115277	0.420512774	0.137161947	0.147016167	0.201157375	0.00687616	0.102536724	0.220034746	0.087969529	0.197800506	0.187596359	0.200476971	0.186066741	0.331301082	0.123373083
2	1	0	1	-0.0837	-0.087072493	0.077095891	0.262314113	0.081337942	0.359474997	0.186181205	0.114385617	0.241091084	0.072315604	0.101883065	0.286417434	0.109528801	0.504477088	0.330682548	0.161856456	0.194450883	0.154034119	0.198303283	0.211973614	0.294436185
3	1	0	1	-0.2894	0.004700804	0.069869697	0.137227112	0.137228984	-0.408013041	0.126634779	0.625049798	0.207387632	-0.113160082	0.227876026	-0.30700844	0.214999944	0.233316332	0.172286441	-0.762763884	0.398163294	-0.744623127	0.409755535	0.326813842	0.152353231
4	1	0	1	0.4506	-0.376767241	0.294653357	-0.380884618	0.166093799	-0.357774948	0.424174323	-0.326741727	0.200205967	-0.518697929	0.125233241	-0.323868522	0.11370712	-0.154154455	0.110530395	-0.641247131	0.260407828	-0.630266254	0.266484438	-0.516357749	0.219786049
5	1	0	1	0.0996	-0.190988438	0.069400983	-0.003338576	0.092625152	-0.17267569	0.053990488	0.793006276	0.227731855	-0.20452504	0.235383031	-0.130655074	0.141987764	0.080804474	0.080922397	-0.023526956	0.174715435	-0.024843188	0.172912393	-0.153809356	0.142473164
6	1	0	1	-0.1794	0.190307686	0.10553026	-0.043074963	0.052395826	-0.216154701	0.225007676	-0.034040521	0.070176969	-0.353540798	0.252743855	-0.591387575	0.247853875	0.212955567	0.328174397	-0.330699152	0.283413516	-0.328717466	0.28031156	0.218267613	0.159461495
7	1	0	1	-0.4829	0.107516943	0.067787879	0.187181641	0.121093112	0.11620472	0.44964701	0.00256474	0.205486065	-0.009043729	0.146412487	-0.27004114	0.164934564	-0.055052756	0.095687342	-1.158053523	0.367001447	-1.150774204	0.365708062	0.18737965	0.147961521
8	1	0	1	0.1588	0.23573806	0.118159312	0.065223138	0.112397847	-0.38063304	0.138061286	0.719755494	0.249041828	-0.049941113	0.221678042	-0.340584307	0.147548974	0.468023386	0.139134751	-0.475513514	0.270615585	-0.467551632	0.272071663	0.290497688	0.197087793
9	1	0	1	-0.0097	-0.049788763	0.081008106	0.213339911	0.107335	-0.396107789	0.107401913	-0.10482603	0.108208323	-0.286722868	0.047781976	-0.170114066	0.130435026	-0.079458011	0.083954106	-0.220043927	0.116820405	-0.219433493	0.115445024	-0.271384347	0.133556044
10	1	0	1	-0.249	0.303446925	0.103821885	0.173680287	0.113353756	-0.042434009	0.152485442	-0.135098114	0.118233854	-0.10590069	0.089823078	-0.01452778	0.114265734	0.243321226	0.338405679	0.219470132	0.105777184	0.219006772	0.104500821	0.288560477	0.190793927
11	1	0	1	0.064	0.145214484	0.083998741	-0.024234712	0.108107837	-0.052428913	0.139961954	0.498371791	0.230104705	-0.333964425	0.119161679	0.09115828	0.106517393	-0.029161746	0.087024768	0.184670747	0.104920967	0.178871195	0.109919997	-0.260238435	0.093381255
12	1	0	1	-0.6161	-0.374721532	0.180412643	0.358842238	0.283088818	0.251632585	0.228235764	0.579935329	0.209793761	-0.21753005	0.140840334	-0.383335402	0.14692902	0.595074276	0.234202853	0.573073127	0.286843226	0.563884704	0.289306879	0.164501005	0.421770467
13	1	0	1	0.072	0.023132918	0.163323376	0.12680689	0.158112554	-0.348705304	0.252286909	-0.293702479	0.212066658	-0.272798093	0.123493224	-0.449226683	0.166623944	-0.122437175	0.101139536	-0.151679438	0.184162932	-0.15104091	0.182139633	-0.272014033	0.178710692
14	1	0	1	0.4055	0.011946191	0.083004947	-0.047875968	0.138871718	0.046159107	0.062731297	0.210476416	0.059316952	0.015997759	0.173514062	-1.203659038	0.461878624	0.204179236	0.123007558	0.114948404	0.246045952	0.115445142	0.243145426	-0.179564711	0.112722049
15	1	0	1	0.0679	-0.165671776	0.04251649	-0.010848855	0.070367157	-0.178820522	0.091521931	0.01740593	0.072527174	0.160477709	0.079107327	0.130133875	0.062088741	-0.082413116	0.04356881	-0.228517296	0.151530291	-0.223662568	0.152841211	-0.141392409	0.108609965
16	1	1	0	0.568	-0.205264145	0.06338605	0.153258738	0.207057271	-0.157909399	0.21169762	0.006713622	0.279811677	0.098474425	0.103393013	0.204348217	0.234096363	-0.08978448	0.192229451	-0.374130875	0.185128357	-0.364459601	0.192945122	-0.102135259	0.091971767
17	1	1	0	-0.1433	0.086746554	0.142501002	-0.109383989	0.167107195	-0.773363565	0.295976821	-0.044850333	0.195719753	-0.879944193	0.158531115	-0.233752186	0.116797303	-0.276385665	0.154299285	-0.647892953	0.363398955	-0.638284444	0.364048464	-0.869059218	0.220130531
18	1	1	0	0.0565	-0.189559776	0.076220437	0.077314203	0.089923147	0.312958668	0.097697965	-0.025893394	0.106124461	-0.128431175	0.072196978	-0.517276987	0.084338434	0.139714499	0.082934694	-0.024515209	0.112055994	-0.023151492	0.111123571	0.08547383	0.192718913
19	1	1	0	-0.4641	0.411751493	0.084680665	0.170753967	0.174182999	-0.199200303	0.215645517	-0.271481613	0.168140148	0.364191259	0.232524659	0.008192397	0.168504043	0.047270194	0.095128568	-0.179383716	0.219639801	-0.18051333	0.217608619	0.52000151	0.308156729
20	1	1	0	0.2825	-0.027968445	0.135737623	0.206421786	0.106447282	-1.04120515	0.389525059	0.266227395	0.259013233	0.054840256	0.263546218	-0.951275355	0.232428282	0.400571708	0.154714102	0.018895814	0.357867621	0.021388481	0.353830261	-0.073511674	0.164526588
21	1	1	0	-0.2766	0.216392429	0.076783126	0.219314788	0.128093665	0.004650671	0.029413166	0.026228355	0.162381747	-0.133043188	0.187829108	-0.040253456	0.178258024	0.267600472	0.162663428	-0.242838948	0.328052386	-0.23972173	0.324578853	0.090808786	0.090814996
22	1	1	0	-0.3861	0.658249828	0.185894127	0.354105842	0.063239256	0.586488497	0.370870567	0.055621277	0.109627462	1.169595085	0.257274481	-0.53232174	0.141635825	0.646997555	0.276670356	-1.522122562	0.664252904	-1.493862633	0.680439315	0.556309731	0.15858974
23	1	1	0	-0.0682	-0.025380691	0.080505195	-0.024438012	0.11855495	0.056225435	0.101149382	-0.140834639	0.140206508	-0.137291423	0.070745474	-0.015044631	0.117530279	-0.198579003	0.12035985	-0.062592149	0.230773066	-0.060033187	0.228567136	-0.180243504	0.082280295
24	1	1	0	-0.0409	0.041959291	0.066641525	0.204356009	0.108880468	0.294553741	0.118886456	-0.085367658	0.123052293	0.375542611	0.106191621	0.102501146	0.133335768	-0.184103379	0.14674158	-0.071838803	0.095202534	-0.07257099	0.094322778	0.36868672	0.156985885
25	1	1	0	-0.186	0.093586965	0.052825108	0.165449477	0.086097648	0.242288885	0.149206931	0.272116291	0.212486044	0.128418667	0.110492302	0.446708888	0.082024589	0.398030522	0.182433232	0.762824604	0.39128708	0.76794248	0.388481004	0.18768428	0.198765128
26	1	1	0	-0.0165	0.039822809	0.100735752	0.015608101	0.154578904	-0.277370898	0.09872595	-0.187278668	0.081568525	-0.037369268	0.087200737	-0.154564397	0.104722593	0.058491775	0.086992225	-0.354798631	0.223948702	-0.34369432	0.231998158	-0.191505683	0.11556316
27	1	1	0	0.0832	-0.15050216	0.039824808	0.182232548	0.117910978	-0.410108461	0.196587061	0.866511372	0.484141787	0.275799831	0.558431279	-0.965265405	0.494133045	-0.272924264	0.135867124	0.251013904	0.274231725	0.246885266	0.27212482	-0.080292048	0.315567501
28	1	1	0	0.058	-0.016964041	0.119710418	-0.710585058	0.173574137	-0.324896662	0.215418085	-0.067367468	0.153325542	0.137924497	0.145759121	-0.298345748	0.158796959	-0.314417701	0.093308006	-0.446176707	0.270197324	-0.439805715	0.270156274	-0.170839523	0.142490825
29	1	1	0	0.1429	-0.012184357	0.068429932	0.039184155	0.067331319	-0.36115847	0.215998864	-0.066741555	0.100208979	0.157607064	0.152435788	-0.162974084	0.092664556	0.093671992	0.18831642	0.0256521	0.10188694	0.025966193	0.100719235	-0.361379076	0.163518697
30	1	1	0	-0.0209	0.011559544	0.105488858	0.155013147	0.067517349	-0.187780004	0.085029092	0.186014214	0.137353857	-0.012751515	0.090614341	-0.202162735	0.174669826	0.371155248	0.114862523	-0.132425984	0.12414178	-0.13376097	0.123097065	-0.117218836	0.164068351
31	1	1	0	-0.3946	0.25942028	0.130187091	0.765495229	0.360987447	0.460210274	0.556720296	1.069464417	0.676799645	1.392208532	0.331965789	0.438164454	0.275474073	0.225958261	0.276056364	0.456885763	0.557682252	0.480908609	0.572223914	1.327139097	0.608937079
32	2	0	1	0.6814	-0.466705001	0.129844428	-0.027801396	0.127006708	-0.388110663	0.33998248	0.360955982	0.297390419	-0.524637785	0.157334856	0.046331942	0.101446786	-0.059114998	0.037542926	-0.20036599	0.171062301	-0.215483948	0.19402326	0.091552064	0.168948119
33	2	0	1	0.1038	-0.072243691	0.090278779	-0.149752109	0.06828185	0.077623668	0.226659717	0.091783669	0.095017547	0.151887638	0.128476906	-0.16605233	0.118687544	0.218923791	0.1447828	-0.005964525	0.115864575	0.000984779	0.122545972	0.340177699	0.123128382
34	2	0	1	0.2877	-0.258366467	0.045837201	0.441642892	0.097003303	0.117391353	0.179430259	0.239312706	0.246932569	1.266147561	0.538022721	-0.675018337	0.279642372	0.494364333	0.300499646	0.294686689	0.29943786	0.300285351	0.297942733	0.351174177	0.236961085
35	2	0	1	0.0787	0.645394993	0.23819155	0.303739696	0.167876663	0.369870892	0.214889702	-0.048204774	0.310870659	-0.347494605	0.100069825	-0.516574805	0.386334835	0.395035347	0.243326304	-0.087800405	0.347835808	-0.088262376	0.343652664	0.635245448	0.144147228
36	2	0	1	0.1277	-0.220237371	0.124123534	-0.007442221	0.135259561	-0.25772516	0.373925097	-0.136389299	0.300585672	-0.185512953	0.147135184	-0.399134875	0.267203931	-0.054792074	0.107996756	0.251394312	0.311453519	0.239938174	0.316005137	-0.150946031	0.256423032
37	2	0	1	0.6123	0.015563692	0.061511584	-0.049309108	0.073312768	-0.047998933	0.231542214	-0.095422727	0.216215184	0.224058463	0.093297797	-1.484029951	0.65322665	0.270466152	0.142415419	0.12580907	0.233576568	0.128906978	0.23164843	0.041095567	0.105527957
38	2	0	1	-0.9334	0.539088945	0.174781393	0.096999671	0.127283387	0.33784655	0.163061948	-0.310001599	0.346523613	0.065616722	0.175183242	-0.48666313	0.180299148	0.164841755	0.106507264	0.21894027	0.252856484	0.2204695	0.250159839	0.278780327	0.122283714
39	2	0	1	0.8961	0.358396709	0.115051226	0.026445609	0.089454705	0.169970929	0.117979595	0.562091444	0.337719362	0.016232666	0.074922124	0.285566026	0.269157034	0.181230938	0.106636971	-0.369645582	0.171367199	-0.364921044	0.171851366	0.611068424	0.11535533
40	2	0	1	-0.4736	-0.070964357	0.043638335	0.194659531	0.087054386	0.293285943	0.164651872	0.185516511	0.11394483	0.575574329	0.401470502	1.190187322	0.267372508	0.450310156	0.214816421	-0.504609324	1.014355991	-0.440366668	1.080873382	-0.345404966	0.162093139
41	2	0	1	0.4781	-0.718047091	0.074430502	-0.025959287	0.042474131	-0.287530059	0.249942015	-0.148905421	0.089146985	0.021074022	0.173516807	-0.437006989	0.088342502	0.391235702	0.17372591	-0.70384953	0.148601579	-0.698397467	0.150925025	-0.194559346	0.153444458
42	2	0	1	0.7779	-0.278681011	0.14615681	-0.095722183	0.070131528	0.165342186	0.155819919	0.028915077	0.259813123	-0.388067968	0.06990377	-0.039278406	0.192393981	0.104235842	0.084581149	-0.157537678	0.133517894	-0.159243546	0.134009236	-0.15998264	0.09958744
43	2	0	1	0.2403	0.102131308	0.136364077	0.131917408	0.082909592	-0.131113686	0.137170236	0.057932878	0.151205261	-0.213498732	0.229677565	-0.308866915	0.097501033	0.271560047	0.205947066	0.12192171	0.27137684	0.128763183	0.271665445	-0.207212014	0.105129705
44	2	0	1	0.229	0.367372016	0.166342394	0.085711879	0.083181923	0.040781156	0.083986174	0.449492016	0.488107203	0.059342316	0.219679772	-0.086880713	0.266985229	-0.154209565	0.134050227	0.034842424	0.189489923	0.039218312	0.189636032	-0.10298852	0.142118109
45	2	0	1	-0.0735	-0.066635741	0.029975763	-0.040791911	0.201496128	0.042504532	0.122004383	0.324937252	0.296724493	-0.532566291	0.137580831	-0.326923229	0.093639752	0.186584083	0.131285143	-0.320958088	0.115733251	-0.317560766	0.116338105	-0.015941459	0.179890419
46	2	0	1	-0.3001	0.244034672	0.17880073	-0.411980812	0.191952817	-0.008645576	0.215548943	0.165494785	0.293594338	-0.354456403	0.266214442	-1.0377349	0.26289696	-0.479445359	0.12306054	-0.401218047	0.523606519	-0.401064563	0.517261225	-0.582858409	0.200189162
47	2	0	1	-0.1015	0.086951904	0.100223376	-0.131555145	0.086732965	-0.35786575	0.242957659	0.042211639	0.20912992	-0.507400494	0.175756764	-0.339526833	0.186638536	0.139549894	0.105524891	-0.221420214	0.198646647	-0.212454505	0.204170904	0.048406534	0.099607035
48	2	0	1	-0.4154	-0.579971484	0.097268363	0.081935972	0.097066267	0.060965642	0.298344152	-0.13557321	0.173125553	0.199047867	0.185431361	-0.508994099	0.106032389	0.033687087	0.067707248	-0.263125893	0.275675545	-0.254990538	0.277037615	-0.21272965	0.108453933
49	2	0	1	-0.3068	0.047940648	0.068221508	-0.030618499	0.125964073	-0.281119391	0.190310223	-0.029875992	0.277336947	0.074769874	0.106961595	-1.341836205	0.525244422	0.30689494	0.12261397	-0.345327949	0.374746815	-0.32602204	0.390178117	-0.152412404	0.097723336
50	2	0	1	-0.1621	0.099880341	0.112335419	0.163300629	0.143397127	0.083934083	0.07818867	-0.113996098	0.092155015	0.305392992	0.164981116	0.043865108	0.117534746	0.260164444	0.112390662	-0.032053736	0.104995758	-0.027813667	0.107076761	0.223408229	0.11790048
51	2	0	1	-0.2162	-0.358442174	0.601137134	0.001537857	0.125776367	0.076954782	0.252676846	-0.289346108	0.314627694	0.029107915	0.109651678	0.317381515	0.093783794	0.468069691	0.095181023	-0.580056054	0.309192238	-0.571668415	0.310303578	0.000551684	0.156129161
52	2	0	1	-0.7677	0.300502673	0.205096699	0.192007722	0.097984891	0.941177465	0.345655959	0.805290191	0.18903166	0.858678514	0.162292411	0.04342038	0.212540485	0.412314893	0.221926388	0.26482915	0.357403383	0.266502551	0.353421409	0.65264516	0.189372526
53	2	0	1	-0.475	0.088973549	0.058462275	0.354016215	0.17549369	0.225582165	0.322105553	0.885911013	0.606816165	0.058419716	0.130248687	0.36849307	0.263428228	-0.007973264	0.077192601	0.022568701	0.243269954	0.026981883	0.242062824	-0.225388997	0.172906433
54	2	0	1	-0.0915	-0.378198934	0.137988856	0.166666463	0.160442734	0.061695652	0.204664038	-0.163042255	0.177833809	-0.039112776	0.096294937	0.476732825	0.257933702	-0.105794706	0.095772053	0.250579918	0.175815172	0.250468685	0.173692906	0.036829226	0.258714573
55	2	0	1	-0.4113	0.040676913	0.11687767	-0.031437805	0.079552792	-0.593486337	0.145876214	-0.180065034	0.126917274	0.012425243	0.074414599	-0.641007599	0.208785986	-0.11790321	0.076051404	-0.507969308	0.209101647	-0.496865875	0.218266073	-0.449652749	0.249170338
56	2	0	1	0.8165	-0.017736618	0.063410988	0.124259346	0.090884144	0.396030323	0.204526026	0.112978626	0.208227083	-0.194111769	0.097617674	-0.82722423	0.202996112	0.164131374	0.104236398	-0.193945703	0.131219635	-0.18864869	0.134322359	-0.03142702	0.100216282
57	2	0	1	0.1784	-0.119907748	0.135342348	-0.196350471	0.063105104	-0.116128092	0.155596574	0.044118905	0.084726272	-0.464744566	0.243339461	0.069378373	0.178863133	0.007441598	0.162593835	0.254016791	0.166564598	0.250936798	0.166225371	-0.289235083	0.140347241
58	2	0	1	-0.3858	0.137839532	0.072372592	-0.113596513	0.164623244	0.225721274	0.15036493	-0.072399235	0.164440539	0.138786963	0.240989707	-0.242075272	0.151071404	0.453269329	0.180182708	-0.267926834	0.266099125	-0.273835252	0.265411864	0.370889606	0.267927827
59	2	0	1	-0.0812	-0.430440894	0.259471346	-0.103496555	0.083666942	-0.170913982	0.155013242	-0.602624856	0.200950979	-0.251587866	0.235218997	-0.679357035	0.562641401	0.144272564	0.120382118	-0.163476411	0.106185173	-0.164290072	0.105171338	-0.244177025	0.239026903
