# Supplementary material for: Analysis of individual differences in neurofeedback training illuminates successful self-regulation of the dopaminergic midbrain
Source: Commun Biol. 2022 Aug 19;5:845. doi: 10.1038/s42003-022-03756-4 (PMC9391365; doi:10.1038/s42003-022-03756-4)
Supplement: Supplementary file 4 — Supplementary Data 1 [file 42003_2022_3756_MOESM4_ESM.zip › Data_Figure_2_CognitiveControl_INT_r4-r1.csv]

subject	studyset	control	intervention	dofl	ROI_Precuneus_r4r1_mean	ROI_Precuneus_r4r1_std	ROI_Caudate_r4r1_mean	ROI_Caudate_r4r1_std	ROI_TemporalCortex_r4r1_mean	ROI_TemporalCortex_r4r1_std	ROI_SFG_r4r1_mean	ROI_SFG_r4r1_std	ROI_OFC_r4r1_mean	ROI_OFC_r4r1_std	ROI_MFG_r4r1_mean	ROI_MFG_r4r1_std	ROI_ACC_r4r1_mean	ROI_ACC_r4r1_std	ROI_rIFG_r4r1_mean	ROI_rIFG_r4r1_std	ROI_dlPFC_r4r1_mean	ROI_dlPFC_r4r1_std	ROI_Thalamus_r4r1_mean	ROI_Thalamus_r4r1_std
1	1	0	1	0.2686	0.187211993	0.132201584	0.461725843	0.21052744	0.086851602	0.182210691	0.130991639	0.311444889	0.079109094	0.116264163	-0.017965129	0.106660618	-0.094051071	0.150830693	-0.172951355	0.293972997	-0.187128969	0.303943152	0.139280232	0.148264946
2	1	0	1	-0.0837	0.082334226	0.158575832	-0.171539904	0.076486681	-0.781826563	0.215005887	-0.338013443	0.389900561	-0.457512579	0.211764368	-0.464376707	0.099938278	-0.696761561	0.262574636	0.226055968	0.240426709	0.235749807	0.245277847	-0.222451506	0.266325153
3	1	0	1	-0.2894	0.082905303	0.076004938	-0.260776395	0.180698822	-0.780601055	0.403127437	-0.728377306	0.307026408	0.127646993	0.149692597	-0.204807436	0.10838194	-0.568180249	0.203217248	-0.175999486	0.19734587	-0.172620009	0.196181877	-0.495555431	0.272165088
4	1	0	1	0.4506	0.390216889	0.210434195	0.366457571	0.179974103	0.287362694	0.293440349	0.406870996	0.356038852	0.635033252	0.294299639	0.430181369	0.145035746	0.204410889	0.128971379	0.473737937	0.231292206	0.467175943	0.232933405	0.614519096	0.31753253
5	1	0	1	0.0996	-0.004401923	0.175946252	0.060367863	0.156932194	0.046236343	0.139061109	0.29709006	0.152811554	0.130225971	0.257956305	0.126901385	0.180634803	-0.023425525	0.09958783	0.762162083	0.319941065	0.742937567	0.33846458	0.193928504	0.162668822
6	1	0	1	-0.1794	-0.10625076	0.106143679	0.055438904	0.129739566	-0.191030979	0.134572266	-0.225834118	0.134169354	0.075504948	0.179877688	0.373149202	0.156442949	-0.486544452	0.426036647	0.131232909	0.250136116	0.134191462	0.248111752	-0.308299906	0.19880594
7	1	0	1	-0.4829	-0.483443826	0.175237742	0.006313735	0.220852647	-0.32695259	0.190678766	-0.518629277	0.463136719	0.092472523	0.190197136	-0.038420759	0.182753753	0.155893552	0.089305759	-0.084194216	0.294501729	-0.065456453	0.313962582	-0.109752753	0.139160258
8	1	0	1	0.1588	0.044168752	0.12234147	0.158544935	0.099637707	0.031254503	0.19540378	0.40316889	0.272541846	-0.039045468	0.186436393	-0.161652385	0.15158348	-0.200055355	0.327510248	0.228053209	0.164175711	0.223972166	0.164299809	-0.148473982	0.237931314
9	1	0	1	-0.0097	-0.223307673	0.067307159	-0.079429845	0.170065592	0.097061913	0.139338175	-0.04121222	0.065077072	0.252878708	0.187524539	-0.061456847	0.222263672	-0.396011179	0.191640753	0.273128258	0.141220612	0.268867974	0.142022472	-0.071715481	0.154064884
10	1	0	1	-0.249	-0.08212026	0.102772344	0.119448639	0.130147647	-0.609858491	0.22499797	-0.307306304	0.251383143	-0.379747618	0.163866682	-0.31746057	0.254775615	-0.681225763	0.432166757	-0.261483345	0.094730459	-0.259952714	0.094151753	-0.174675399	0.249138522
11	1	0	1	0.064	-0.217686956	0.105417721	0.109114563	0.194643613	-0.20737646	0.20196662	0.032998626	0.256567786	-0.115535404	0.179724806	-0.221143548	0.070277146	-0.346044415	0.12870007	-0.3627682	0.160843393	-0.353323874	0.169632215	0.061759293	0.166874363
12	1	0	1	-0.6161	-0.154700546	0.202847801	-0.325514972	0.137004868	-0.081653661	0.174009149	0.070258279	0.143967243	0.206269131	0.223268162	-0.612881944	0.300314604	-0.682572206	0.291748987	0.224356407	0.255027068	0.224016651	0.251994489	-0.047591899	0.410322634
13	1	0	1	0.072	0.178536861	0.113684257	-0.249419776	0.204372962	0.25507955	0.241555149	-0.033683756	0.091778302	0.192933808	0.245478478	-0.074422276	0.172775287	-0.001598341	0.060700501	0.311169923	0.24806732	0.312429243	0.245259059	-0.002710528	0.152828801
14	1	0	1	0.4055	-0.093548285	0.122187962	0.451374997	0.180348765	-0.146660794	0.141795355	-0.244026962	0.301003512	0.027644881	0.114973883	0.804100115	0.224787337	0.003212463	0.126280942	-0.010777211	0.254737742	-0.014944115	0.253076797	0.164003007	0.147079009
15	1	0	1	0.0679	0.106288669	0.072874186	0.50706926	0.146869995	-0.028285935	0.118048784	0.082741958	0.217787093	-0.504903184	0.329794972	-0.337851106	0.11335329	0.122269136	0.082501884	-0.12118186	0.31710044	-0.11807331	0.313842004	0.269629133	0.150372429
16	1	1	0	0.568	0.095696349	0.173447806	0.57731442	0.271310136	0.541288671	0.138032373	0.484895289	0.30404254	-0.031056516	0.113913162	-0.325436874	0.253525468	0.271854569	0.343251998	0.16749509	0.229731219	0.16160672	0.230263798	0.282668039	0.19787461
17	1	1	0	-0.1433	-0.146400034	0.178303144	0.059375731	0.231884179	0.108175747	0.158289901	0.040682785	0.217920729	0.008019528	0.171692187	0.037688058	0.058610748	-0.053488665	0.14719814	0.21673754	0.17537682	0.207577745	0.182672697	0.063159565	0.202558769
18	1	1	0	0.0565	0.024094041	0.101282502	0.465226873	0.153212969	0.046582983	0.156579138	0.802759165	0.282585183	0.382680755	0.20273728	0.403629794	0.116818114	0.252879259	0.108241233	0.511039027	0.337871612	0.502064651	0.338431325	0.704713533	0.337140977
19	1	1	0	-0.4641	0.009786112	0.081483283	0.453997177	0.207824679	-0.285937334	0.176514843	0.215310854	0.086566289	-0.20013888	0.213580263	0.019609915	0.510852134	0.286949098	0.155441805	0.171603097	0.386354296	0.175135807	0.382951236	-0.259589653	0.329503302
20	1	1	0	0.2825	0.219600046	0.105921156	0.281779419	0.125226105	0.638093561	0.296647206	-0.507800277	0.49119658	0.052855494	0.114699195	0.306928834	0.267071384	-0.133582813	0.116006046	0.184855095	0.281438292	0.179975989	0.279981279	-0.063716451	0.185730763
21	1	1	0	-0.2766	-0.358831794	0.088489602	-0.207871523	0.296010968	-0.014567531	0.112610497	0.298945093	0.246347989	0.010798661	0.099845387	0.086478206	0.112521509	-0.194637018	0.263157045	-0.044914925	0.406958944	-0.053368166	0.405448298	-0.28716695	0.262307623
22	1	1	0	-0.3861	-0.196048466	0.116096589	-0.368656239	0.217036822	0.474540533	0.625611913	0.135533255	0.519163542	1.261948225	0.25535923	0.631594009	0.209731264	-0.141220279	0.18212035	0.626840151	0.30289353	0.624094788	0.29975074	0.109748116	0.22778227
23	1	1	0	-0.0682	0.179794253	0.129776754	-0.198837132	0.161426118	0.17785409	0.190890967	0.316098358	0.146969625	0.085350346	0.062459546	0.158277207	0.14786796	0.192239972	0.109423311	0.52155097	0.372571438	0.50982366	0.375562665	0.461310871	0.171748535
24	1	1	0	-0.0409	-0.489250221	0.257210742	-0.300682096	0.248900261	0.416270562	0.875593061	-1.058399179	0.280134667	-0.744925392	0.137766138	-0.59699157	0.289990412	-0.030724822	0.083900653	0.048195472	0.228737019	0.04484536	0.227197932	-1.011771888	0.330122025
25	1	1	0	-0.186	0.479807472	0.155609064	0.045697297	0.139030277	-0.31781847	0.188712695	0.454538268	0.411836245	0.41140764	0.141278117	-0.26044802	0.114251414	-0.031666852	0.20321885	0.221220289	0.340672906	0.202554187	0.356452471	0.227899546	0.220925261
26	1	1	0	-0.0165	0.074702097	0.105561473	0.123013518	0.132973494	-0.342011401	0.302855972	-0.719611589	0.340021133	-0.266690113	0.072523495	-0.346021807	0.212593254	-0.104863202	0.099087544	0.281672485	0.130688533	0.276213942	0.133635711	0.248342134	0.274978706
27	1	1	0	0.0832	0.403409331	0.08299348	-0.428074004	0.209063506	-0.226825693	0.314298548	-0.534341068	0.312066984	0.178672511	0.123810325	0.118862052	0.26485676	0.399644635	0.123333117	0.019600865	0.319921346	0.016113794	0.316805141	0.023890227	0.297654342
28	1	1	0	0.058	-0.013757951	0.069125135	0.526393034	0.205600438	0.201512465	0.201399067	-0.238312255	0.176105891	0.158103101	0.092478205	-0.040086866	0.191139346	0.283037426	0.167622546	0.153768931	0.21408991	0.154368602	0.21154823	0.016477831	0.14110059
29	1	1	0	0.1429	-0.398328087	0.104990876	0.108625327	0.167139527	-0.255768884	0.467696246	-0.413079293	0.377117769	-0.120146125	0.211323126	-0.36956653	0.342135453	-0.212228587	0.212179773	0.02773691	0.319585076	0.025146328	0.316097175	0.51168957	0.233050875
30	1	1	0	-0.0209	-0.169562612	0.074858123	0.077412823	0.087805101	-0.687551006	0.242696909	-0.131927347	0.115770511	-0.278156843	0.133533829	0.171565134	0.124955112	-0.405802206	0.102112384	0.072337	0.249656588	0.074473903	0.246913204	0.012360021	0.166234829
31	1	1	0	-0.3946	-0.632217112	0.233804922	-0.790949695	0.37056232	-0.509041783	0.354279568	-0.830094258	0.638237094	-0.961533995	0.293694235	-0.784591077	0.40991947	-0.274319963	0.272696122	-0.251366984	0.648810713	-0.280071993	0.667134066	-0.835631217	0.490510961
32	2	0	1	0.6814	0.618715608	0.187373161	-0.015394351	0.1425259	0.57077732	0.37258792	0.252012061	0.358686918	0.285168903	0.177463447	-0.086145876	0.195781114	0.143163593	0.108894485	0.293211018	0.191809285	0.303930103	0.20119921	0.127048858	0.127680861
33	2	0	1	0.1038	-0.086780552	0.076016722	0.133869211	0.083035418	-0.412034026	0.145221076	-0.219670539	0.127243312	-0.191716734	0.073087433	-0.141505954	0.230271135	-0.328558062	0.16655864	-0.599575454	0.159756698	-0.59639732	0.159041581	-0.23068451	0.088463105
34	2	0	1	0.2877	0.197267779	0.059720311	0.022330933	0.261342218	-0.002698736	0.24435075	0.611012008	0.257207277	0.376901574	0.29605002	0.827764177	0.310300019	0.246440782	0.221101206	0.582146116	0.215069496	0.585201045	0.213697649	0.436125438	0.173479424
35	2	0	1	0.0787	0.217129983	0.184926306	-0.369184662	0.33973952	0.241993064	0.31741066	0.066939305	0.498322916	-0.349705956	0.092867318	0.449572921	0.434599587	-0.528415969	0.101893155	-0.113992445	0.396993638	-0.104083323	0.397098373	-0.013745196	0.329817102
36	2	0	1	0.1277	0.311909905	0.198670113	-0.084488515	0.230899768	0.62333213	0.322210324	-0.107617421	0.215591581	0.051239082	0.336797349	0.170462708	0.144259577	-0.031186316	0.127495594	-0.309259104	0.395590229	-0.298742851	0.396965631	0.202504803	0.207533807
37	2	0	1	0.6123	0.071336665	0.078468541	-0.043341816	0.063762561	0.286066351	0.15205933	0.430635996	0.222552177	0.195823897	0.170477204	1.18665192	0.42589768	0.096927024	0.167090768	0.538447601	0.258234228	0.526318406	0.266240181	0.377907989	0.219199958
38	2	0	1	-0.9334	-0.864850994	0.297291047	-0.211611718	0.110020133	-0.052984912	0.313578978	-1.151443727	0.213288675	-0.836425576	0.183319309	-0.269834701	0.171274218	-0.362578846	0.078074079	-0.818181037	0.259773089	-0.814564417	0.257674969	-0.475081517	0.133708265
39	2	0	1	0.8961	0.118523794	0.048921752	0.369743776	0.173617424	0.704767033	0.261668147	0.272167523	0.188531577	0.37923616	0.121667141	0.111846369	0.191965445	0.018984214	0.06998813	0.67577948	0.230647531	0.673142823	0.228549513	0.407497062	0.228909976
40	2	0	1	-0.4736	0.001037024	0.112309364	-0.175769378	0.083202261	-0.273321458	0.21416866	-0.400971931	0.165826648	-1.336502143	0.36129654	-0.456768642	0.436136322	-0.712349079	0.165710965	-0.410792795	0.496989867	-0.409261476	0.494186578	-0.36486852	0.29749165
41	2	0	1	0.4781	0.376748835	0.048428338	0.212453403	0.076899029	0.41010216	0.333242619	0.411215738	0.129671305	-0.090610808	0.362634224	0.603436092	0.187949276	0.055221226	0.100890727	0.269874676	0.190740703	0.270556991	0.189186003	0.343156569	0.224119453
42	2	0	1	0.7779	-0.196100674	0.092253562	0.241499857	0.108683472	0.005690114	0.105877052	0.158172833	0.148591529	0.641499786	0.196153669	0.527716755	0.171383419	0.184129411	0.079340399	0.091168474	0.184741123	0.101682666	0.19418796	0.325946093	0.129620505
43	2	0	1	0.2403	0.129021147	0.125519286	-0.045746931	0.163573138	-0.131262839	0.271274108	0.001926638	0.177250861	-0.061159868	0.216186884	-0.304029792	0.165609759	-0.051482608	0.147213868	-0.330177226	0.171884769	-0.332393438	0.171219901	0.115093947	0.143023977
44	2	0	1	0.229	0.030715113	0.177376348	0.153129816	0.215237121	0.006575246	0.35310161	0.147440682	0.608166562	-0.237967885	0.188285952	-0.004094042	0.438650408	-0.215680892	0.286231548	-0.248680078	0.240029405	-0.241023044	0.242849576	0.199449454	0.218761056
45	2	0	1	-0.0735	-0.015662636	0.128401124	0.090536703	0.223217901	-0.008585749	0.113416133	-0.654342487	0.309703231	0.474301214	0.184489848	-0.211349293	0.163867142	-0.305647787	0.202165214	-0.046035758	0.149680211	-0.043862944	0.148783272	0.117394935	0.222462471
46	2	0	1	-0.3001	-0.225285884	0.11226455	-0.263507708	0.184958816	-0.114960685	0.356017354	-0.469962339	0.395209236	-0.186503079	0.468248953	-0.030564457	0.262858849	0.218324591	0.142464285	-0.964356825	0.91165543	-0.971781099	0.906131959	0.043507702	0.267028128
47	2	0	1	-0.1015	-0.075185529	0.052629781	0.00038644	0.071885088	-0.027612844	0.21971796	-0.156882671	0.129904086	-0.113175523	0.2082469	-0.192211147	0.176417127	-0.076227875	0.133929613	-0.220010354	0.152944256	-0.220277052	0.151130901	0.100355956	0.164374134
48	2	0	1	-0.4154	-0.038240077	0.142721367	-0.214138512	0.165727865	0.175478362	0.416409509	0.195661651	0.130991854	-0.294441341	0.304853147	-0.064669507	0.357961379	-0.072941033	0.110802401	-0.327549719	0.486499133	-0.333307984	0.482719647	0.100038632	0.193874926
49	2	0	1	-0.3068	-0.514929849	0.068949875	-0.150210708	0.148930396	-0.575705078	0.122250556	-0.649705246	0.300907378	0.257419976	0.135600164	0.083086635	0.223326375	-0.409375761	0.145540765	-0.217033527	0.27551104	-0.216253025	0.27244066	-0.350809404	0.271040712
50	2	0	1	-0.1621	-0.191709908	0.176539778	0.097172592	0.175014184	0.38789375	0.229307284	0.788623493	0.266282318	-0.481835309	0.082919404	-0.349086565	0.262573187	-0.319645525	0.125550011	-0.017732409	0.1760483	-0.027417936	0.184770167	0.241237865	0.208908867
51	2	0	1	-0.2162	-0.225958859	0.517384941	-0.112607684	0.279259486	0.42576404	0.398211086	0.298163321	0.352970863	-0.324194151	0.199387218	0.039178553	0.281238432	-0.238341235	0.112416243	0.595701862	0.273770492	0.591086282	0.272033879	-0.212700716	0.213091925
52	2	0	1	-0.7677	-0.214656468	0.103364602	-0.370420053	0.122520407	-1.331738976	0.42568488	-0.600844955	0.167773421	-0.213004522	0.165846254	-0.055261637	0.083827947	-0.587131201	0.171250419	-0.55761476	0.195030233	-0.55595432	0.192958982	-0.664909759	0.138191836
53	2	0	1	-0.475	-0.453507031	0.101792155	-0.459473733	0.235969222	-0.869191413	0.342083739	-0.366159055	0.219951766	-0.716661061	0.350101116	-1.246996618	0.40974154	-0.148982774	0.113328642	-0.558799215	0.437065444	-0.581196321	0.454494335	0.403847221	0.275394204
54	2	0	1	-0.0915	0.071178247	0.116513476	0.002376607	0.178269306	0.028658839	0.264979602	0.612255758	0.432942525	-0.03615709	0.155091959	0.129478156	0.291183297	0.237761612	0.156970102	-0.195267404	0.233644211	-0.194962965	0.230983291	0.288687221	0.13988236
55	2	0	1	-0.4113	-0.089224046	0.129929774	-0.008908227	0.159857176	0.090775281	0.251857031	-0.030799108	0.146113448	-0.202636257	0.184198703	-0.07666493	0.115692773	-0.179670324	0.112999684	-0.042574565	0.153753931	-0.03610922	0.157238503	-0.028191412	0.214977398
56	2	0	1	0.8165	-0.178057068	0.10034818	0.408286916	0.102197893	2.107246808	0.717083005	0.810564622	0.249063986	0.642639797	0.121740771	0.903360285	0.197867414	0.32027292	0.144213857	0.724116978	0.286980782	0.725996429	0.28444144	-0.052944416	0.239787482
57	2	0	1	0.1784	-0.140372824	0.065961633	0.181231989	0.083322615	0.083976459	0.190855018	0.412731664	0.319030348	0.741467592	0.340320104	0.259206209	0.319226119	-0.030660896	0.157969976	-0.019992367	0.180247411	-0.026114345	0.183149649	0.268721942	0.297261185
58	2	0	1	-0.3858	-0.094599666	0.160567444	0.157591712	0.220311852	-0.011755919	0.212572622	0.255088517	0.247733926	0.160034887	0.233119332	0.019426499	0.197935679	-0.544415584	0.221746434	-0.134908467	0.283724976	-0.131402246	0.281396626	-0.326882085	0.21968119
59	2	0	1	-0.0812	0.315705787	0.187281633	-0.036675136	0.090237876	-0.742549139	0.329979816	0.564133859	0.274095613	-0.054212631	0.332487569	-0.345949577	0.267112384	-0.149232654	0.223820559	-0.319724083	0.316178931	-0.308926781	0.320032876	0.02001104	0.312147806
