# Supplementary material for: Analysis of individual differences in neurofeedback training illuminates successful self-regulation of the dopaminergic midbrain
Source: Commun Biol. 2022 Aug 19;5:845. doi: 10.1038/s42003-022-03756-4 (PMC9391365; doi:10.1038/s42003-022-03756-4)
Supplement: Supplementary file 4 — Supplementary Data 1 [file 42003_2022_3756_MOESM4_ESM.zip › Data_Figure_2_CognitiveControl_INT_r4only.csv]

subject	studyset	control	intervention	dofl	ROI_Precuneus_r4r1_mean	ROI_Precuneus_r4r1_std	ROI_Caudate_r4r1_mean	ROI_Caudate_r4r1_std	ROI_TemporalCortex_r4r1_mean	ROI_TemporalCortex_r4r1_std	ROI_SFG_r4r1_mean	ROI_SFG_r4r1_std	ROI_OFC_r4r1_mean	ROI_OFC_r4r1_std	ROI_MFG_r4r1_mean	ROI_MFG_r4r1_std	ROI_ACC_r4r1_mean	ROI_ACC_r4r1_std	ROI_rIFG_r4r1_mean	ROI_rIFG_r4r1_std	ROI_dlPFC_r4r1_mean	ROI_dlPFC_r4r1_std	ROI_Thalamus_r4r1_mean	ROI_Thalamus_r4r1_std
1	1	0	1	0.2686	0.319121672	0.149770269	0.659781568	0.16861147	0.239367219	0.140354585	0.551504412	0.291491901	0.22612526	0.185187363	-0.011088969	0.131898481	0.125983675	0.087828609	0.024849151	0.316421646	0.013348002	0.321094868	0.470581314	0.136651719
2	1	0	1	-0.0837	-0.004738268	0.09755959	0.09077421	0.101539614	-0.422351565	0.169801788	-0.223627826	0.198725093	-0.385196975	0.22966929	-0.177959273	0.111308522	-0.192284471	0.18688293	0.387912424	0.161062751	0.389783926	0.159519936	-0.010477893	0.090187109
3	1	0	1	-0.2894	0.087606107	0.119016744	-0.123549284	0.093498867	-1.188614098	0.351933045	-0.103327507	0.137237745	0.014486911	0.128104708	-0.511815877	0.247047357	-0.334863917	0.189372072	-0.938763369	0.406311849	-0.917243136	0.423617071	-0.16874159	0.231294192
4	1	0	1	0.4506	0.013449645	0.106406889	-0.014427046	0.093347545	-0.070412254	0.270322056	0.080129269	0.179116167	0.116335322	0.187693273	0.106312848	0.140175638	0.050256433	0.050654439	-0.167509193	0.197065479	-0.163090311	0.196833899	0.098161347	0.150816203
5	1	0	1	0.0996	-0.195390361	0.123278238	0.057029287	0.077922846	-0.126439347	0.119271515	1.090096334	0.342654312	-0.074299068	0.401625964	-0.003753689	0.104091653	0.057378949	0.08868352	0.738635132	0.400820569	0.718094384	0.416483456	0.040119148	0.066185042
6	1	0	1	-0.1794	0.084056926	0.106940999	0.012363941	0.110430388	-0.407185681	0.199528062	-0.259874638	0.134424983	-0.278035853	0.378739792	-0.218238373	0.301037763	-0.273588883	0.165691246	-0.199466242	0.203192999	-0.194526003	0.20319685	-0.090032294	0.153136759
7	1	0	1	-0.4829	-0.375926883	0.128061406	0.193495375	0.166903441	-0.210747869	0.374011471	-0.516064536	0.511728442	0.083428795	0.292171682	-0.3084619	0.168528266	0.100840795	0.104360315	-1.242247738	0.528067319	-1.216230655	0.547058099	0.077626897	0.146632645
8	1	0	1	0.1588	0.279906812	0.190251792	0.223768074	0.113280751	-0.349378537	0.120902104	1.122924382	0.493447555	-0.08898658	0.287712799	-0.502236692	0.185489639	0.267968029	0.287127684	-0.247460306	0.154683111	-0.243579467	0.154733576	0.142023708	0.141631808
9	1	0	1	-0.0097	-0.273096437	0.062216417	0.133910067	0.088611375	-0.299045877	0.194121122	-0.14603825	0.086224763	-0.033844159	0.168065621	-0.231570912	0.124649018	-0.475469189	0.125030165	0.053084331	0.114896422	0.049434481	0.115794803	-0.343099827	0.117035101
10	1	0	1	-0.249	0.221326662	0.181225715	0.293128925	0.153648769	-0.652292504	0.335687209	-0.442404421	0.187109065	-0.485648308	0.195895516	-0.331988352	0.333771919	-0.437904536	0.130088079	-0.042013213	0.137820183	-0.040945942	0.1363479	0.113885076	0.20025773
11	1	0	1	0.064	-0.072472474	0.060817906	0.084879851	0.117189157	-0.259805373	0.182465636	0.531370415	0.131179087	-0.449499829	0.230929447	-0.129985269	0.076142871	-0.37520616	0.123802814	-0.178097455	0.134945866	-0.174452681	0.135265139	-0.198479143	0.110445676
12	1	0	1	-0.6161	-0.529422081	0.200091627	0.033327265	0.312216619	0.169978924	0.20308391	0.65019361	0.202494281	-0.01126092	0.168219231	-0.996217347	0.358928904	-0.087497932	0.176527923	0.797429534	0.326247795	0.787901355	0.327925138	0.116909106	0.151946294
13	1	0	1	0.072	0.201669779	0.115873871	-0.122612886	0.080539238	-0.093625754	0.165411889	-0.327386236	0.192936955	-0.079864285	0.223047345	-0.52364896	0.271419407	-0.124035516	0.072765149	0.159490486	0.178408899	0.161388333	0.177045812	-0.274724562	0.211339429
14	1	0	1	0.4055	-0.081602094	0.144341835	0.40349903	0.167271208	-0.100501687	0.169299365	-0.033550546	0.287530631	0.04364264	0.103306621	-0.399558923	0.293701086	0.207391698	0.135712436	0.104171193	0.183442515	0.100501027	0.182623111	-0.015561705	0.155279947
15	1	0	1	0.0679	-0.059383106	0.062441874	0.496220406	0.118574074	-0.207106457	0.077727939	0.100147888	0.242663595	-0.344425475	0.307832505	-0.207717232	0.080617403	0.03985602	0.078314911	-0.349699156	0.23188456	-0.341735879	0.234489299	0.128236725	0.097613157
16	1	1	0	0.568	-0.109567797	0.179740345	0.730573153	0.175135744	0.383379271	0.226055182	0.49160891	0.244534349	0.067417909	0.112853863	-0.121088658	0.176433342	0.182070089	0.201962775	-0.206635784	0.213328864	-0.20285288	0.212079856	0.180532781	0.151268645
17	1	1	0	-0.1433	-0.05965348	0.126965665	-0.050008258	0.16136727	-0.665187818	0.303124114	-0.004167548	0.093866771	-0.871924669	0.120052674	-0.196064127	0.0985148	-0.32987433	0.157755699	-0.431155413	0.233003535	-0.430706698	0.230162612	-0.80589965	0.303817318
18	1	1	0	0.0565	-0.165465735	0.066830482	0.542541072	0.212553273	0.359541651	0.102509394	0.776865767	0.361559386	0.254249579	0.190230165	-0.113647191	0.099040227	0.392593758	0.135411937	0.486523818	0.360783294	0.478913158	0.359503181	0.790187363	0.4146423
19	1	1	0	-0.4641	0.421537605	0.094679679	0.624751145	0.159753898	-0.485137635	0.118393601	-0.056170759	0.158692119	0.16405238	0.195451524	0.027802312	0.405511045	0.33421929	0.158200088	-0.007780619	0.258544274	-0.005377523	0.256182479	0.260411856	0.278731171
20	1	1	0	0.2825	0.191631601	0.048560282	0.488201206	0.16489276	-0.403111585	0.208306375	-0.241572884	0.274342405	0.10769575	0.228944532	-0.644346519	0.216864652	0.266988894	0.174993003	0.20375091	0.305258892	0.20136447	0.301944531	-0.137228125	0.1473698
21	1	1	0	-0.2766	-0.142439365	0.103246645	0.011443264	0.226049963	-0.00991686	0.103907694	0.325173449	0.254153312	-0.122244527	0.187788462	0.04622475	0.151731889	0.072963454	0.144431957	-0.287753873	0.160594639	-0.293089896	0.162163324	-0.196358163	0.207338096
22	1	1	0	-0.3861	0.462201358	0.205743466	-0.014550397	0.199751544	1.06102903	0.569392369	0.191154535	0.461009009	2.431543307	0.477047182	0.099272271	0.19140899	0.505777274	0.407498923	-0.89528241	0.529812817	-0.869767844	0.548076752	0.66605785	0.316397198
23	1	1	0	-0.0682	0.154413561	0.099765634	-0.223275144	0.074915042	0.234079525	0.132265788	0.175263718	0.059643174	-0.051941078	0.050560106	0.143232576	0.103184387	-0.00633903	0.102620078	0.45895882	0.194130529	0.449790472	0.200416483	0.281067364	0.152708982
24	1	1	0	-0.0409	-0.447290926	0.210238884	-0.096326087	0.293093852	0.710824293	0.791812587	-1.143766834	0.348420728	-0.36938278	0.167433438	-0.494490424	0.216913368	-0.214828201	0.103887678	-0.023643331	0.193960144	-0.02772563	0.193414814	-0.643085163	0.218413395
25	1	1	0	-0.186	0.573394434	0.144151185	0.211146773	0.114912538	-0.075529584	0.131176114	0.726654557	0.407277924	0.539826308	0.105924073	0.186260867	0.069996444	0.366363669	0.105856707	0.984044896	0.470630124	0.97049667	0.472892393	0.415583826	0.146350299
26	1	1	0	-0.0165	0.114524906	0.061472805	0.138621619	0.082836198	-0.6193823	0.333380679	-0.906890257	0.337222718	-0.30405938	0.104913987	-0.500586204	0.213281289	-0.046371428	0.08524165	-0.073126147	0.196268673	-0.067480378	0.197066634	0.05683645	0.21243504
27	1	1	0	0.0832	0.252907172	0.080691167	-0.245841457	0.171663916	-0.636934155	0.180475148	0.332170303	0.322276524	0.454472343	0.570897542	-0.846403355	0.472681593	0.126720372	0.121979097	0.270614768	0.270580325	0.262999058	0.27148848	-0.056401821	0.133689542
28	1	1	0	0.058	-0.030721991	0.062565605	-0.184192023	0.101311052	-0.123384197	0.072054528	-0.305679723	0.183264284	0.296027596	0.076995873	-0.338432613	0.118669143	-0.031380275	0.099764981	-0.292407777	0.161441698	-0.285437113	0.165561983	-0.154361693	0.092831228
29	1	1	0	0.1429	-0.410512446	0.09229747	0.147809483	0.145545057	-0.616927357	0.448017257	-0.479820849	0.326699396	0.03746094	0.33501762	-0.532540613	0.35799302	-0.118556595	0.166340502	0.05338901	0.322375118	0.051112521	0.318721483	0.150310496	0.130013058
30	1	1	0	-0.0209	-0.158003067	0.123829644	0.232425969	0.067624549	-0.875331011	0.231261993	0.054086868	0.117586275	-0.290908358	0.097609809	-0.030597602	0.136743344	-0.034646959	0.123896172	-0.060088984	0.196508653	-0.059287067	0.194212576	-0.104858815	0.110579013
31	1	1	0	-0.3946	-0.372796831	0.13682486	-0.025454467	0.175708785	-0.048831509	0.29679733	0.239370161	0.18627032	0.430674537	0.112505529	-0.346426619	0.187038075	-0.048361703	0.094929545	0.205518781	0.246687084	0.200836617	0.245538786	0.491507879	0.175569667
32	2	0	1	0.6814	0.152010607	0.099140509	-0.043195747	0.086893756	0.182666658	0.131686148	0.612968039	0.462720119	-0.239468881	0.113674182	-0.039813934	0.154114335	0.084048595	0.102094994	0.092845029	0.079211795	0.088446156	0.083048429	0.218600921	0.111191996
33	2	0	1	0.1038	-0.159024243	0.06159284	-0.015882897	0.074888676	-0.334410357	0.110767359	-0.127886869	0.073732787	-0.039829097	0.080150492	-0.307558284	0.188845396	-0.109634271	0.078088596	-0.605539978	0.163061414	-0.595412541	0.173248204	0.109493188	0.109894669
34	2	0	1	0.2877	-0.061098689	0.069138717	0.463973825	0.234908883	0.114692617	0.136110664	0.850324713	0.470482873	1.643049138	0.688677317	0.152745841	0.247405592	0.74080511	0.463229284	0.876832805	0.303148629	0.885486396	0.305148753	0.787299614	0.379673399
35	2	0	1	0.0787	0.862524977	0.246058681	-0.065444966	0.20588343	0.611863956	0.476157087	0.018734532	0.720499904	-0.697200561	0.099908886	-0.067001882	0.220379776	-0.133380622	0.233839733	-0.201792849	0.186043107	-0.192345697	0.193648304	0.621500251	0.410887749
36	2	0	1	0.1277	0.091672533	0.282694656	-0.091930736	0.137442675	0.365606971	0.267180139	-0.244006721	0.176575164	-0.13427387	0.208380686	-0.228672167	0.240994631	-0.08597839	0.089599484	-0.057864794	0.255792438	-0.058804678	0.25362633	0.051558772	0.182849766
37	2	0	1	0.6123	0.086900357	0.115013647	-0.092650924	0.087192913	0.238067417	0.152850888	0.335213269	0.231587924	0.41988236	0.102153475	-0.297378026	0.459362785	0.367393177	0.168839147	0.66425667	0.331976435	0.655225382	0.332854875	0.419003556	0.210300007
38	2	0	1	-0.9334	-0.325762052	0.131226019	-0.114612046	0.073686283	0.28486164	0.225444191	-1.461445328	0.28362923	-0.770808853	0.164087266	-0.756497833	0.319605347	-0.197737089	0.077550941	-0.599240765	0.221898869	-0.594094916	0.221556227	-0.19630119	0.110689969
39	2	0	1	0.8961	0.476920503	0.093405948	0.396189384	0.145090772	0.874737962	0.348105884	0.834258971	0.421441099	0.395468826	0.093413626	0.397412395	0.208986377	0.200215153	0.11213983	0.306133898	0.150906999	0.308221778	0.150017337	1.018565482	0.247678969
40	2	0	1	-0.4736	-0.069927332	0.117403687	0.018890154	0.071261586	0.019964484	0.293873068	-0.215455421	0.178823591	-0.760927808	0.295125969	0.73341868	0.483569052	-0.262038923	0.164805723	-0.915402119	1.298540912	-0.849628143	1.347989429	-0.710273484	0.294743837
41	2	0	1	0.4781	-0.341298252	0.089064476	0.186494117	0.10900675	0.1225721	0.152804339	0.262310318	0.14278413	-0.069536785	0.278567095	0.166429103	0.156482951	0.446456927	0.110603927	-0.433974857	0.190929176	-0.427840478	0.19277605	0.148597222	0.105227935
42	2	0	1	0.7779	-0.474781684	0.124457211	0.145777674	0.056709118	0.1710323	0.200080441	0.187087912	0.177736352	0.253431816	0.180761743	0.48843835	0.112873453	0.288365252	0.096812612	-0.066369204	0.174848858	-0.05756088	0.182055854	0.165963452	0.121863792
43	2	0	1	0.2403	0.231152455	0.129027869	0.086170475	0.123765275	-0.262376527	0.21393549	0.059859516	0.144604195	-0.274658602	0.176020205	-0.612896706	0.1563655	0.220077438	0.130262768	-0.208255514	0.283504727	-0.203630253	0.281564276	-0.092118066	0.185378791
44	2	0	1	0.229	0.398087128	0.198040813	0.238841694	0.20057793	0.047356402	0.391662497	0.596932696	0.353035516	-0.178625568	0.206196713	-0.090974754	0.319042901	-0.369890457	0.234472784	-0.213837653	0.238300853	-0.201804731	0.248217832	0.096460934	0.18526744
45	2	0	1	-0.0735	-0.082298377	0.115689554	0.049744792	0.077540641	0.033918783	0.12820275	-0.329405235	0.119126608	-0.058265078	0.22988898	-0.538272524	0.193020762	-0.119063705	0.097969534	-0.366993846	0.166277597	-0.36142371	0.168426322	0.101453477	0.076301613
46	2	0	1	-0.3001	0.018748788	0.153475284	-0.675488522	0.14180507	-0.12360626	0.230938788	-0.304467552	0.222546109	-0.540959479	0.62186167	-1.068299358	0.347735028	-0.261120768	0.146879696	-1.365574866	0.64828411	-1.372845656	0.64653875	-0.539350707	0.254088429
47	2	0	1	-0.1015	0.011766374	0.08766198	-0.131168705	0.072681129	-0.385478593	0.204012502	-0.114671032	0.163203504	-0.620576015	0.18242685	-0.531737982	0.260545307	0.063322018	0.05813893	-0.441430569	0.26742709	-0.432731558	0.269778536	0.14876249	0.097348038
48	2	0	1	-0.4154	-0.618211559	0.15744628	-0.13220254	0.158567283	0.236444004	0.230303319	0.060088443	0.230393063	-0.095393474	0.140394453	-0.573663606	0.356254197	-0.039253947	0.105502744	-0.590675611	0.394681778	-0.588298521	0.390967819	-0.112691018	0.11333238
49	2	0	1	-0.3068	-0.466989199	0.085307136	-0.180829207	0.109125247	-0.856824465	0.263690642	-0.679581237	0.444584076	0.332189852	0.148263492	-1.258749568	0.440755931	-0.102480822	0.135401685	-0.562361475	0.419997646	-0.542275063	0.433903628	-0.503221807	0.247883596
50	2	0	1	-0.1621	-0.091829567	0.08842415	0.26047322	0.139700638	0.471827833	0.25610702	0.674627395	0.309922898	-0.176442317	0.176050527	-0.305221458	0.172869824	-0.059481082	0.078439424	-0.049786145	0.149713653	-0.055231603	0.152347215	0.464646093	0.281169926
51	2	0	1	-0.2162	-0.584401031	0.144655729	-0.111069827	0.209489689	0.502718822	0.194600479	0.008817214	0.060710025	-0.295086236	0.210403841	0.356560068	0.251677383	0.229728457	0.078788619	0.015645808	0.173842825	0.019417867	0.173560094	-0.212149031	0.191757259
52	2	0	1	-0.7677	0.085846206	0.202729753	-0.178412332	0.099383497	-0.390561513	0.163740507	0.204445237	0.270499772	0.645673993	0.151351204	-0.011841256	0.175225414	-0.174816308	0.077039831	-0.292785609	0.411974003	-0.289451768	0.407887796	-0.012264598	0.150959468
53	2	0	1	-0.475	-0.364533483	0.139119773	-0.10545752	0.197935196	-0.643609253	0.273071878	0.519751956	0.487376446	-0.658241343	0.243718547	-0.878503546	0.190693539	-0.156956038	0.080777316	-0.536230515	0.262579305	-0.554214438	0.283140324	0.178458224	0.174950521
54	2	0	1	-0.0915	-0.307020686	0.117597127	0.16904307	0.092543836	0.090354491	0.298210382	0.449213499	0.489176451	-0.075269865	0.143448017	0.60621098	0.370911564	0.131966907	0.121288513	0.055312513	0.160238272	0.055505719	0.158441646	0.325516448	0.180400274
55	2	0	1	-0.4113	-0.048547133	0.035707903	-0.040346032	0.141089802	-0.502711054	0.191788444	-0.210864141	0.204604608	-0.190211014	0.182484589	-0.717672531	0.235005877	-0.297573534	0.150461243	-0.550543873	0.225285479	-0.532975096	0.248688567	-0.477844161	0.237440671
56	2	0	1	0.8165	-0.195793686	0.055859518	0.532546261	0.102446017	2.503277138	0.876893158	0.923543241	0.436360324	0.448528029	0.14800124	0.076136056	0.208835497	0.484404295	0.197926382	0.530171277	0.252402627	0.537347741	0.253685513	-0.084371437	0.181078048
57	2	0	1	0.1784	-0.260280571	0.120135392	-0.015118481	0.116615553	-0.032151633	0.129376479	0.45685057	0.353121576	0.276723023	0.148857103	0.328584582	0.304511435	-0.023219298	0.150899652	0.234024424	0.131946122	0.224822454	0.142732832	-0.020513141	0.200260147
58	2	0	1	-0.3858	0.043239864	0.096052673	0.043995201	0.139295757	0.213965354	0.122783892	0.182689282	0.251141603	0.298821849	0.131384042	-0.222648773	0.147080619	-0.091146256	0.234611688	-0.402835301	0.109052352	-0.405237499	0.10958203	0.04400752	0.17008997
59	2	0	1	-0.0812	-0.114735106	0.132355381	-0.140171691	0.061147931	-0.913463119	0.287173082	-0.038490996	0.11196464	-0.305800497	0.242400638	-1.025306612	0.474631643	-0.00496009	0.164944276	-0.483200494	0.29850699	-0.473216853	0.301663443	-0.224165985	0.131367626
