# Supplementary material for: Analysis of individual differences in neurofeedback training illuminates successful self-regulation of the dopaminergic midbrain
Source: Commun Biol. 2022 Aug 19;5:845. doi: 10.1038/s42003-022-03756-4 (PMC9391365; doi:10.1038/s42003-022-03756-4)
Supplement: Supplementary file 4 — Supplementary Data 1 [file 42003_2022_3756_MOESM4_ESM.zip › Data_Figure_3_CognitiveControl_CON_r4-r1.csv]

subject	studyset	control	intervention	dofl	ROI_Amygdala_CON_r4r1_mean	ROI_Amygdala_CON_r4r1_std
1	1	0	1	0.2686	0.432352888	0.144375331
2	1	0	1	-0.0837	-0.256167311	0.187644795
3	1	0	1	-0.2894	0.170189975	0.213598653
4	1	0	1	0.4506	0.032535837	0.165354215
5	1	0	1	0.0996	-0.117301783	0.32068492
6	1	0	1	-0.1794	-0.068132117	0.290455646
7	1	0	1	-0.4829	0.177802821	0.244001906
8	1	0	1	0.1588	-0.619891537	0.180176799
9	1	0	1	-0.0097	0.075652515	0.179703201
10	1	0	1	-0.249	-0.198345944	0.140785847
11	1	0	1	0.064	-0.330995138	0.249484317
12	1	0	1	-0.6161	-0.200058905	0.25987918
13	1	0	1	0.072	-0.171582012	0.183208503
14	1	0	1	0.4055	0.034787537	0.186959984
15	1	0	1	0.0679	0.205114662	0.231198125
16	1	1	0	0.568	0.429513525	0.394666005
17	1	1	0	-0.1433	0.049787907	0.322042402
18	1	1	0	0.0565	-0.042185678	0.124834169
19	1	1	0	-0.4641	-0.406042482	0.38347693
20	1	1	0	0.2825	0.140102662	0.209225543
21	1	1	0	-0.2766	-0.404926883	0.201410984
22	1	1	0	-0.3861	-0.150938621	0.220871418
23	1	1	0	-0.0682	-0.021438935	0.220915438
24	1	1	0	-0.0409	-0.203194871	0.457181787
25	1	1	0	-0.186	-0.34841015	0.300840342
26	1	1	0	-0.0165	-0.12914498	0.107676494
27	1	1	0	0.0832	0.129176736	0.260743055
28	1	1	0	0.058	-0.050974358	0.212539392
29	1	1	0	0.1429	0.074082038	0.286212218
30	1	1	0	-0.0209	-0.351860776	0.158631524
31	1	1	0	-0.3946	-0.618872995	0.228187857
32	2	0	1	0.6814	0.403312563	0.599199681
33	2	0	1	0.1038	-0.088656172	0.188108898
34	2	0	1	0.2877	0.452462702	0.301928118
35	2	0	1	0.0787	0.283805291	0.645618973
36	2	0	1	0.1277	0.03912503	0.177867475
37	2	0	1	0.6123	0.207023119	0.243034505
38	2	0	1	-0.9334	0.009261533	0.327926438
39	2	0	1	0.8961	-0.013659497	0.265401161
40	2	0	1	-0.4736	0.092246085	0.166393791
41	2	0	1	0.4781	-0.31410275	0.233468633
42	2	0	1	0.7779	0.281839524	0.152205598
43	2	0	1	0.2403	0.336872541	0.281381664
44	2	0	1	0.229	-0.916614361	0.850800619
45	2	0	1	-0.0735	-0.418720481	0.218511358
46	2	0	1	-0.3001	-0.45170896	0.357432823
47	2	0	1	-0.1015	0.50754831	0.210736238
48	2	0	1	-0.4154	0.338964942	0.28828966
49	2	0	1	-0.3068	-0.375083939	0.270564859
50	2	0	1	-0.1621	-0.041622319	0.269229356
51	2	0	1	-0.2162	0.260807564	0.366086303
52	2	0	1	-0.7677	0.021976162	0.209025686
53	2	0	1	-0.475	0.21225125	0.17401082
54	2	0	1	-0.0915	0.178481544	0.352856476
55	2	0	1	-0.4113	0.412747496	0.19157766
56	2	0	1	0.8165	0.499050986	0.247757657
57	2	0	1	0.1784	0.168755933	0.159733278
58	2	0	1	-0.3858	0.005529626	0.335052643
59	2	0	1	-0.0812	-0.301594966	0.374034838
