# Supplementary material for: Analysis of individual differences in neurofeedback training illuminates successful self-regulation of the dopaminergic midbrain
Source: Commun Biol. 2022 Aug 19;5:845. doi: 10.1038/s42003-022-03756-4 (PMC9391365; doi:10.1038/s42003-022-03756-4)
Supplement: Supplementary file 4 — Supplementary Data 1 [file 42003_2022_3756_MOESM4_ESM.zip › Data_Figure_4_TempDiff_r3-r2.csv]

subject	studyset	control	intervention	dofl	ROI_dlPFC_predictionError_NFPmodDelata_r3r2_mean	ROI_dlPFC_predictionError_NFPmodDelata_r3r2_std
1	1	0	1	0.2686	-0.326373904	0.111119298
2	1	0	1	-0.0837	0.017881741	0.061342486
3	1	0	1	-0.2894	0.133880562	0.095131266
4	1	0	1	0.4506	-0.003055844	0.05500107
5	1	0	1	0.0996	0.147213342	0.116591429
6	1	0	1	-0.1794	0.042732383	0.073430795
7	1	0	1	-0.4829	-0.039179705	0.098282265
8	1	0	1	0.1588	0.128580703	0.045787297
9	1	0	1	-0.0097	-0.046268276	0.082569464
10	1	0	1	-0.249	-0.234227169	0.075888536
11	1	0	1	0.064	-0.060592083	0.086401103
12	1	0	1	-0.6161	-0.069738152	0.116366007
13	1	0	1	0.072	-0.360294871	0.129038607
14	1	0	1	0.4055	0.178348063	0.055532523
15	1	0	1	0.0679	-0.09579377	0.128947292
16	1	1	0	0.568	-0.312559515	0.077875126
17	1	1	0	-0.1433	-0.123912598	0.129255655
18	1	1	0	0.0565	0.22642678	0.077812187
19	1	1	0	-0.4641	0.142886886	0.067826285
20	1	1	0	0.2825	-0.152807806	0.102388496
21	1	1	0	-0.2766	0.122666373	0.117945993
22	1	1	0	-0.3861	0.026186823	0.171377404
23	1	1	0	-0.0682	0.321325101	0.117404477
24	1	1	0	-0.0409	0.22854295	0.072260796
25	1	1	0	-0.186	-0.05939995	0.03193935
26	1	1	0	-0.0165	-0.168762944	0.087250889
27	1	1	0	0.0832	-0.131905958	0.263463706
28	1	1	0	0.058	0.292999726	0.119606897
29	1	1	0	0.1429	0.878718892	0.295538507
30	1	1	0	-0.0209	-0.723220526	0.242698565
31	1	1	0	-0.3946	0.463731211	0.104352235
32	2	0	1	0.6814	-1.064978512	0.247715755
33	2	0	1	0.1038	-0.188579645	0.234159654
34	2	0	1	0.2877	0.070437886	0.067035517
35	2	0	1	0.0787	-0.258563774	0.186923375
36	2	0	1	0.1277	-0.002809891	0.00174471
37	2	0	1	0.6123	-0.315873208	0.319951073
38	2	0	1	-0.9334	0.264135241	0.055564905
39	2	0	1	0.8961	0.021577741	0.070880256
40	2	0	1	-0.4736	0.314041146	0.197225163
41	2	0	1	0.4781	-0.192360089	0.030717353
42	2	0	1	0.7779	-0.281626217	0.08380949
43	2	0	1	0.2403	-0.107790393	0.191696525
44	2	0	1	0.229	0.08799089	0.097365694
45	2	0	1	-0.0735	-0.063167014	0.082729902
46	2	0	1	-0.3001	-0.044191978	0.187645761
47	2	0	1	-0.1015	-0.034661799	0.082393372
48	2	0	1	-0.4154	0.201139208	0.209902854
49	2	0	1	-0.3068	-0.083258971	0.133224598
50	2	0	1	-0.1621	-0.067863051	0.064057268
51	2	0	1	-0.2162	0.238217977	0.136004698
52	2	0	1	-0.7677	0.509766423	0.295091847
53	2	0	1	-0.475	-0.422779599	0.295213902
54	2	0	1	-0.0915	0.259547959	0.173540401
55	2	0	1	-0.4113	0.132844348	0.111142017
56	2	0	1	0.8165	-0.657067088	0.158577575
57	2	0	1	0.1784	0.103505508	0.161674804
58	2	0	1	-0.3858	-0.294991729	0.177743237
59	2	0	1	-0.0812	0.108171742	0.253162815
