# Supplementary material for: Analysis of individual differences in neurofeedback training illuminates successful self-regulation of the dopaminergic midbrain
Source: Commun Biol. 2022 Aug 19;5:845. doi: 10.1038/s42003-022-03756-4 (PMC9391365; doi:10.1038/s42003-022-03756-4)
Supplement: Supplementary file 4 — Supplementary Data 1 [file 42003_2022_3756_MOESM4_ESM.zip › Data_Figure_5_PPI.csv]

subject	studyset	control	intervention	dofl	ROI_SNVTA_PPIdlPFCbased_mean	ROI_SNVTA_PPIdlPFCbased_std
1	1	0	1	0.2686	-0.453490784	0.20777544
2	1	0	1	-0.0837	0.446048552	0.176186837
3	1	0	1	-0.2894	-0.241068068	0.073819108
4	1	0	1	0.4506	0.373231561	0.096945081
5	1	0	1	0.0996	-0.557542115	0.240325046
6	1	0	1	-0.1794	0.136475989	0.130908991
7	1	0	1	-0.4829	0.193736559	0.125966966
8	1	0	1	0.1588	0.340090232	0.165017555
9	1	0	1	-0.0097	0.065844437	0.144545106
10	1	0	1	-0.249	0.076806356	0.059606191
11	1	0	1	0.064	-0.31161754	0.29828453
12	1	0	1	-0.6161	-0.011113591	0.1747676
13	1	0	1	0.072	0.02967818	0.084952247
14	1	0	1	0.4055	0.251451449	0.075047159
15	1	0	1	0.0679	0.058801339	0.128751598
16	1	1	0	0.568	0.673684511	0.160219472
17	1	1	0	-0.1433	-0.318487052	0.136153786
18	1	1	0	0.0565	0.268690391	0.121634676
19	1	1	0	-0.4641	-1.882157952	0.470813322
20	1	1	0	0.2825	0.174883299	0.089170796
21	1	1	0	-0.2766	-0.075533819	0.136267829
22	1	1	0	-0.3861	-0.05799191	0.233381654
23	1	1	0	-0.0682	-0.119424657	0.301221105
24	1	1	0	-0.0409	0.226074221	0.129260558
25	1	1	0	-0.186	0.210181166	0.269738073
26	1	1	0	-0.0165	-0.073492929	0.083644914
27	1	1	0	0.0832	-0.159025166	0.076202733
28	1	1	0	0.058	-0.222839576	0.089096023
29	1	1	0	0.1429	-0.018841277	0.097707081
30	1	1	0	-0.0209	-0.534274051	0.207251105
31	1	1	0	-0.3946	0.534983555	0.159199574
32	2	0	1	0.6814	1.311170537	0.452175971
33	2	0	1	0.1038	-0.236711468	0.358089773
34	2	0	1	0.2877	-0.550338058	0.292344167
35	2	0	1	0.0787	1.18751264	0.285767947
36	2	0	1	0.1277	0.605900999	0.198586962
37	2	0	1	0.6123	1.3427146	0.418798084
38	2	0	1	-0.9334	-1.919313919	0.928509132
39	2	0	1	0.8961	0.549195011	0.248632584
40	2	0	1	-0.4736	-0.515650815	0.232849752
41	2	0	1	0.4781	0.074331158	0.349720796
42	2	0	1	0.7779	0.147080169	0.162927266
43	2	0	1	0.2403	0.463084955	0.372929795
44	2	0	1	0.229	-0.460318425	0.442711181
45	2	0	1	-0.0735	0.503393827	0.142166263
46	2	0	1	-0.3001	1.054819763	0.264299252
47	2	0	1	-0.1015	-0.590685836	0.314053246
48	2	0	1	-0.4154	-0.553391593	0.498984823
49	2	0	1	-0.3068	0.477647979	0.173571083
50	2	0	1	-0.1621	-1.795033596	0.578907233
51	2	0	1	-0.2162	-1.213436063	0.220333522
52	2	0	1	-0.7677	-0.75100908	0.386420185
53	2	0	1	-0.475	-0.696509223	0.140923713
54	2	0	1	-0.0915	-0.168487067	0.26003005
55	2	0	1	-0.4113	-0.419890727	0.375983948
56	2	0	1	0.8165	0.915768086	0.449436223
57	2	0	1	0.1784	-0.949004182	0.534018977
58	2	0	1	-0.3858	-0.124821582	0.368270005
59	2	0	1	-0.0812	-0.169852345	0.294406858
