# Supplementary material for: Analysis of individual differences in neurofeedback training illuminates successful self-regulation of the dopaminergic midbrain
Source: Commun Biol. 2022 Aug 19;5:845. doi: 10.1038/s42003-022-03756-4 (PMC9391365; doi:10.1038/s42003-022-03756-4)
Supplement: Supplementary file 4 — Supplementary Data 1 [file 42003_2022_3756_MOESM4_ESM.zip › Data_Figure_6_NF_MID.csv]

	V1.x	V2.x	subject	studyset	control	intervention	dofl	ROI_NF_dlPFC_mean	ROI_NF_dlPFC_std	V1.y	V2.y
1	58.8927	NA	1	2	0	1	0.6814	0.263051449	0.381378022	55.9851	NA
2	-5.5697	NA	2	2	0	1	0.1038	0.031580088	0.182392974	-11.3469	NA
3	1.2866	NA	3	2	0	1	0.2877	-0.213025028	0.119592863	0.4609	NA
4	7.4662	NA	4	2	0	1	0.0787	0.508275705	0.321019345	9.2344	NA
5	1.8793	NA	5	2	0	1	0.1277	0.42187657	0.443909619	3.229	NA
6	-4.9825	NA	6	2	0	1	-0.9334	-0.070025232	0.167216227	-9.6942	NA
7	4.5867	NA	7	2	0	1	0.8961	0.457315703	0.246344793	3.6158	NA
8	0.743	NA	8	2	0	1	-0.4736	-1.054317483	0.410804648	-2.1945	NA
9	10.5695	NA	9	2	0	1	0.4781	0.250138079	0.112806116	-2.1474	NA
10	10.1428	NA	10	2	0	1	0.7779	0.435246606	0.172710855	10.0399	NA
11	-10.1596	NA	11	2	0	1	0.2403	0.152906819	0.13246739	-11.3016	NA
12	-9.2219	NA	12	2	0	1	-0.0735	0.329255351	0.246994714	-12.6073	NA
13	-8.237	NA	13	2	0	1	-0.3001	-0.440510983	0.471229161	-12.2953	NA
14	-25.4464	NA	14	2	0	1	-0.4154	0.412346627	0.414359878	-18.6387	NA
15	-16.7705	NA	15	2	0	1	-0.3068	0.325985231	0.178220178	-11.8292	NA
16	4.4173	NA	16	2	0	1	-0.1621	0.007642773	0.202659679	2.7699	NA
17	3.2867	NA	17	2	0	1	-0.2162	0.197685083	0.428543858	-1.6733	NA
18	5.0847	NA	18	2	0	1	-0.7677	-0.124152246	0.201827998	9.9796	NA
19	-12.6588	NA	19	2	0	1	-0.475	-0.71547112	0.360427024	-6.9766	NA
20	2.5469	NA	20	2	0	1	-0.0915	0.127696646	0.280447349	-1.2873	NA
21	-2.313	NA	21	2	0	1	-0.4113	-0.012988161	0.300677353	-0.2396	NA
22	23.539	NA	22	2	0	1	0.8165	0.175044582	0.115066638	22.2577	NA
23	-0.6974	NA	23	2	0	1	0.1784	0.12470478	0.254192747	4.8343	NA
24	-4.4629	NA	24	2	0	1	-0.3858	-0.365613559	0.162113673	-3.9796	NA
25	-1.9447	NA	25	2	0	1	-0.0812	0.182468454	0.290636966	0.8567	NA
