# Supplementary material for: Analysis of individual differences in neurofeedback training illuminates successful self-regulation of the dopaminergic midbrain
Source: Commun Biol. 2022 Aug 19;5:845. doi: 10.1038/s42003-022-03756-4 (PMC9391365; doi:10.1038/s42003-022-03756-4)
Supplement: Supplementary file 4 — Supplementary Data 1 [file 42003_2022_3756_MOESM4_ESM.zip › Data_SupplementaryFigure_4_r2only.csv]

subject	studyset	control	intervention	dofl	ROI_dlPFC_predictionError_NFPmodDelata_r3r2_mean	ROI_dlPFC_predictionError_NFPmodDelata_r3r2_std
1	1	0	1	0.2686	0.337712388	0.128495953
2	1	0	1	-0.0837	0.029670263	0.045104258
3	1	0	1	-0.2894	-0.159285541	0.088281556
4	1	0	1	0.4506	-0.058941508	0.084749998
5	1	0	1	0.0996	-0.141024466	0.113040111
6	1	0	1	-0.1794	-0.002520836	0.033153736
7	1	0	1	-0.4829	0.012493377	0.08961777
8	1	0	1	0.1588	-0.15642767	0.062228455
9	1	0	1	-0.0097	0.029883377	0.069062132
10	1	0	1	-0.249	0.101296503	0.048697733
11	1	0	1	0.064	0.029632158	0.051942525
12	1	0	1	-0.6161	-0.13337922	0.060020859
13	1	0	1	0.072	0.16211321	0.080772873
14	1	0	1	0.4055	-0.032129736	0.052796704
15	1	0	1	0.0679	-0.088984503	0.115487843
16	1	1	0	0.568	0.262014325	0.060099883
17	1	1	0	-0.1433	0.207791813	0.155129755
18	1	1	0	0.0565	-0.179010152	0.081243183
19	1	1	0	-0.4641	-0.124813093	0.047871061
20	1	1	0	0.2825	0.087532676	0.036085325
21	1	1	0	-0.2766	0.015417828	0.07318449
22	1	1	0	-0.3861	-0.007399281	0.097476358
23	1	1	0	-0.0682	-0.087656151	0.119673404
24	1	1	0	-0.0409	-0.19683579	0.07568309
25	1	1	0	-0.186	0.039247605	0.03523971
26	1	1	0	-0.0165	0.039027256	0.086009079
27	1	1	0	0.0832	0.053520548	0.191273952
28	1	1	0	0.058	-0.548790864	0.15456443
29	1	1	0	0.1429	-0.369442777	0.158625424
30	1	1	0	-0.0209	0.359919984	0.13390471
31	1	1	0	-0.3946	-0.298935583	0.118939517
32	2	0	1	0.6814	0.57119687	0.164645565
33	2	0	1	0.1038	-0.005761612	0.144020954
34	2	0	1	0.2877	-0.053369854	0.0736808
35	2	0	1	0.0787	-0.024542234	0.17389722
36	2	0	1	0.1277	-0.068681454	0.0448205
37	2	0	1	0.6123	-0.175397261	0.122006772
38	2	0	1	-0.9334	-0.03695792	0.037756502
39	2	0	1	0.8961	0.158330797	0.066874872
40	2	0	1	-0.4736	-0.145742059	0.14570391
41	2	0	1	0.4781	0.222343713	0.050827103
42	2	0	1	0.7779	0.366586814	0.088641497
43	2	0	1	0.2403	-0.224240703	0.078300751
44	2	0	1	0.229	-0.140193314	0.078511719
45	2	0	1	-0.0735	0.101413393	0.041334603
46	2	0	1	-0.3001	0.158748399	0.169023879
47	2	0	1	-0.1015	-0.168271062	0.025331006
48	2	0	1	-0.4154	-0.065676727	0.182381815
49	2	0	1	-0.3068	0.110608714	0.10403349
50	2	0	1	-0.1621	-4.28E-05	0.071369699
51	2	0	1	-0.2162	-0.020392694	0.085753267
52	2	0	1	-0.7677	-0.296755539	0.073023374
53	2	0	1	-0.475	-0.715316809	0.073786478
54	2	0	1	-0.0915	-0.112669636	0.108011486
55	2	0	1	-0.4113	0.045417938	0.073012816
56	2	0	1	0.8165	0.374459424	0.121134168
57	2	0	1	0.1784	-0.034496724	0.18475016
58	2	0	1	-0.3858	0.336888286	0.065544188
59	2	0	1	-0.0812	0.184774477	0.072782331
