# Supplementary material for: Analysis of individual differences in neurofeedback training illuminates successful self-regulation of the dopaminergic midbrain
Source: Commun Biol. 2022 Aug 19;5:845. doi: 10.1038/s42003-022-03756-4 (PMC9391365; doi:10.1038/s42003-022-03756-4)
Supplement: Supplementary file 4 — Supplementary Data 1 [file 42003_2022_3756_MOESM4_ESM.zip › Data_SupplementaryFigure_4_r3only.csv]

subject	studyset	control	intervention	dofl	ROI_dlPFC_predictionError_NFPmodDelata_r3r2_mean	ROI_dlPFC_predictionError_NFPmodDelata_r3r2_std
1	1	0	1	0.2686	0.011338147	0.063131055
2	1	0	1	-0.0837	0.047549985	0.030367751
3	1	0	1	-0.2894	-0.025401322	0.033357948
4	1	0	1	0.4506	-0.061993805	0.041157535
5	1	0	1	0.0996	0.00618818	0.121128696
6	1	0	1	-0.1794	0.040205804	0.062119749
7	1	0	1	-0.4829	-0.026675979	0.06331261
8	1	0	1	0.1588	-0.027852872	0.062366201
9	1	0	1	-0.0097	-0.016384009	0.027616634
10	1	0	1	-0.249	-0.132928199	0.039997923
11	1	0	1	0.064	-0.03096072	0.05569109
12	1	0	1	-0.6161	-0.203112739	0.11860057
13	1	0	1	0.072	-0.198179903	0.065571264
14	1	0	1	0.4055	0.146216774	0.026448055
15	1	0	1	0.0679	-0.184776251	0.14347315
16	1	1	0	0.568	-0.050540583	0.04028903
17	1	1	0	-0.1433	0.08386716	0.042063752
18	1	1	0	0.0565	0.047425794	0.054595265
19	1	1	0	-0.4641	0.018081215	0.040661007
20	1	1	0	0.2825	-0.065277768	0.115133197
21	1	1	0	-0.2766	0.138090017	0.11312786
22	1	1	0	-0.3861	0.018786496	0.154513311
23	1	1	0	-0.0682	0.233662383	0.090888816
24	1	1	0	-0.0409	0.031701553	0.042595535
25	1	1	0	-0.186	-0.020152974	0.052337572
26	1	1	0	-0.0165	-0.129737013	0.041000762
27	1	1	0	0.0832	-0.078388863	0.097864077
28	1	1	0	0.058	-0.255797216	0.155550732
29	1	1	0	0.1429	0.509278683	0.170990101
30	1	1	0	-0.0209	-0.363302905	0.120819621
31	1	1	0	-0.3946	0.164785709	0.061678462
32	2	0	1	0.6814	-0.49377398	0.101868175
33	2	0	1	0.1038	-0.194339958	0.104137351
34	2	0	1	0.2877	0.017061287	0.05657258
35	2	0	1	0.0787	-0.283109178	0.062244876
36	2	0	1	0.1277	-0.071491408	0.045958515
37	2	0	1	0.6123	-0.491272922	0.22106911
38	2	0	1	-0.9334	0.227176329	0.075597378
39	2	0	1	0.8961	0.179905007	0.079704102
40	2	0	1	-0.4736	0.168291263	0.112063457
41	2	0	1	0.4781	0.029977287	0.046985456
42	2	0	1	0.7779	0.084964983	0.081385718
43	2	0	1	0.2403	-0.332026981	0.128096391
44	2	0	1	0.229	-0.052208145	0.083166762
45	2	0	1	-0.0735	0.03824598	0.072877614
46	2	0	1	-0.3001	0.114552606	0.312973318
47	2	0	1	-0.1015	-0.202936814	0.08772673
48	2	0	1	-0.4154	0.13546846	0.114432754
49	2	0	1	-0.3068	0.027340355	0.055671787
50	2	0	1	-0.1621	-0.067912369	0.05278718
51	2	0	1	-0.2162	0.21782729	0.06773281
52	2	0	1	-0.7677	0.213004625	0.318756148
53	2	0	1	-0.475	-1.138097368	0.310270921
54	2	0	1	-0.0915	0.146878125	0.070550277
55	2	0	1	-0.4113	0.17826135	0.108215594
56	2	0	1	0.8165	-0.282610568	0.15258562
57	2	0	1	0.1784	0.069016905	0.132705301
58	2	0	1	-0.3858	0.04189408	0.173749779
59	2	0	1	-0.0812	0.292946699	0.232168445
