# Supplementary material for: Analysis of individual differences in neurofeedback training illuminates successful self-regulation of the dopaminergic midbrain
Source: Commun Biol. 2022 Aug 19;5:845. doi: 10.1038/s42003-022-03756-4 (PMC9391365; doi:10.1038/s42003-022-03756-4)
Supplement: Supplementary file 4 — Supplementary Data 1 [file 42003_2022_3756_MOESM4_ESM.zip › Data_SupplementaryFigure_8_DCM_DRT.csv]

	x
1	0.2686
2	-0.0837
3	-0.2894
4	0.4506
5	0.0996
6	0.1794
7	-0.4829
8	0.1588
9	-0.0097
10	-0.249
11	0.064
12	-0.6161
13	0.072
14	0.4055
15	0.6814
16	0.1038
17	0.2877
18	0.0787
19	0.1277
20	0.6123
21	-0.9334
22	0.8961
23	-0.4736
24	0.4781
25	0.7779
26	0.2403
27	0.229
28	-0.0735
29	-0.3001
30	-0.1015
31	-0.4154
32	-0.3068
33	-0.1621
34	-0.2162
35	-0.7677
36	-0.475
37	-0.0915
38	-0.4113
39	0.8165
40	0.1784
41	-0.3858
42	-0.0812
