# Supplementary material for: Analysis of individual differences in neurofeedback training illuminates successful self-regulation of the dopaminergic midbrain
Source: Commun Biol. 2022 Aug 19;5:845. doi: 10.1038/s42003-022-03756-4 (PMC9391365; doi:10.1038/s42003-022-03756-4)
Supplement: Supplementary file 4 — Supplementary Data 1 [file 42003_2022_3756_MOESM4_ESM.zip › Data_SupplementaryFigure_8_DCM_INT.csv]

	x
1	-0.7452
2	1.3277
3	0.0057
4	-0.4635
5	0.0076
6	0.009
7	-0.006
8	0.7761
9	-0.763
10	0.3015
11	0.4747
12	0.0327
13	-0.23
14	-1.2157
15	0.1433
16	-0.0864
17	0.4876
18	-0.1148
19	-0.5878
20	-1.9456
21	0.2063
22	0.4295
23	1.7169
24	-2.1414
25	-0.3608
26	-0.3066
27	0.3865
28	1.2477
29	0.0027
30	-0.0871
31	0.1473
32	0.1852
33	-0.1126
34	-0.7761
35	1.3722
36	-0.0019
37	0.2218
38	1.6535
39	0.2947
40	-0.1768
41	0.1201
42	0.1004
