# Supplementary material for: Analysis of individual differences in neurofeedback training illuminates successful self-regulation of the dopaminergic midbrain
Source: Commun Biol. 2022 Aug 19;5:845. doi: 10.1038/s42003-022-03756-4 (PMC9391365; doi:10.1038/s42003-022-03756-4)
Supplement: Supplementary file 4 — Supplementary Data 1 [file 42003_2022_3756_MOESM4_ESM.zip › Data_SupplementaryFigure_9_DOWN.csv]

run1	run2	run3	run4	run5
-0.526389193216985	0.147110356370263	0.0692260628667972	0.0240027548707548	0.0512575204153343
-0.618850719910755	0.260992836293828	1.78116236684322	-0.163452074267896	-0.790069919457108
0.103653977117277	0.635965659560706	0.671799805944725	-0.0308441823384834	1.02335469959256
-0.612677566177588	-0.0084338636138131	-0.221546544024641	-0.977775057576476	-0.919184302735122
0.121194963409868	0.348958455769811	-0.088018543241047	-1.08325233362299	-0.0341364402668139
-0.521621942452956	-0.498196478442288	0.027296578209727	-0.800124100752868	-0.721071679362976
0.992650519128992	-0.329849907904955	-0.159544348745576	0.671657741538591	2.60854464724829
-0.264945823600941	-1.10008778160365	-0.743040245174699	0.583113401945367	0.693270513966367
0.251545467356485	0.723995456993837	-0.551158787152785	0.21810728515964	-0.837189964773935
-0.531001567204009	1.24343675050441	-0.866232075777747	-0.114939977969372	-0.0962458426328248
0.633965977531036	0.594394458007647	1.01661843551545	0.894603750120172	1.36253549750388
-1.08726773635137	-1.18004362894428	0.124247430232618	-0.702300292620521	-0.623961193116389
-0.700422518675431	0.0636627328667629	0.199084836999626	0.293553678078428	0.322084953359445
0.0964877076993868	1.08383699691547	0.0825090486601998	-0.094730597454906	-0.917808996978281
-1.54889897531582	-1.28172540998376	0.371800166833894	-0.0897028967406432	0.320371214565047
-3.38308195036252	-2.75438655839744	0.923802371181092	NaN	2.29359384644021
0.390010676533294	-0.803518102147721	1.90455673315764	NaN	-0.0758551255904276
-0.451643812292293	1.82182238261108	-1.24450483336897	NaN	3.443439541253
1.19139330839381	3.20061636353006	0.823427190586892	NaN	0.247621516409807
0.113970395634438	1.52559813346104	1.50898058884092	NaN	-0.172083882140709
-0.881450141092943	2.42510615960771	-0.0599525167629197	NaN	0.36409550735627
1.17762433578338	3.31188313025538	1.16784570937635	NaN	2.3558922772261
-0.0332122077578602	-0.163386045066965	0.967790973020168	NaN	0.23674684266508
-1.54016118953852	-0.268779840327931	-1.26566333831145	NaN	1.32716306053482
1.33682930309518	1.825460697435	0.67502570517439	NaN	0.969991197358311
-0.39514692939527	-0.138711596116517	-3.63267914350661	NaN	-2.52287520955885
0.821052448254813	2.03366501620847	-0.252352494029208	NaN	0.422867054331448
-1.89526720620489	-1.94087133388428	-0.694449092987446	NaN	0.090486252991464
4.47955188980027	0.719039432290403	0.429340541741795	NaN	0.0894183308556571
1.01233958202002	2.11458151986373	-0.0285699165044811	NaN	0.70249308232263
-3.72618298980164	-3.18285340586472	0.937522866563393	NaN	0.405661298604928
0.425050953786122	1.53513743110326	0.622815924025074	NaN	2.56346259683588
-0.327868931091035	2.05908536589793	-1.05716569196603	NaN	0.311054745978259
-0.589620542109152	2.27056055330826	0.762815198730071	NaN	-2.56680426297766
-1.1626595821133	2.39822886627958	0.258974100539126	NaN	-0.595289314385253
-0.443057354733716	-0.203950229026063	0.375294507287449	NaN	-3.90375383806705
0.777052507605826	9.20610185541855	-2.80043716337706	NaN	4.53912302095489
0.733268954094934	0.493629381392442	-0.883286930445553	NaN	0.133305218213224
-1.59619795025949	0.621204341524881	0.236963798012659	NaN	0.510685714099569
-0.268653498354052	1.33406247797204	0.748200911482854	NaN	-0.256385909587787
1.61916918025486	2.60119104947078	-0.0306074761752356	NaN	3.01935661044162
-2.2306191580265	-0.0871257098662534	-13.6268951909232	NaN	-2.29547549743691
-3.5467143913289	1.43670306296523	1.16285522977982	NaN	-1.54411631770843
