# Supplementary material for: Analysis of individual differences in neurofeedback training illuminates successful self-regulation of the dopaminergic midbrain
Source: Commun Biol. 2022 Aug 19;5:845. doi: 10.1038/s42003-022-03756-4 (PMC9391365; doi:10.1038/s42003-022-03756-4)
Supplement: Supplementary file 4 — Supplementary Data 1 [file 42003_2022_3756_MOESM4_ESM.zip › Data_SupplementaryFigure_9_UP.csv]

run1	run2	run3	run4	run5
-0.391957399166335	0.256861105341942	0.190097834194586	0.191297209673937	0.454285716238095
-0.178954955819763	0.122347959835376	1.72746778167191	0.0111411563618196	-0.433857236891802
0.453882061410836	0.769672645456605	1.04352180141002	-0.0603202817063315	1.084128194193
-0.839954641447945	-0.00543854332315272	-0.00409690441746765	-0.646164835720123	-0.695880920029009
0.162040026106585	0.162478656853849	0.24748029638615	-0.979910290749727	0.106313023233114
-0.232752420143329	-0.13538408564016	0.596490680532602	-0.440626368581438	-0.611587681287422
1.3224475748193	0.666053712434463	0.260176584926765	0.979730034269799	2.45540495437207
-0.222807810037749	-0.608945195285949	-0.199519580019335	0.93952771969703	0.894138704292834
0.347418088570633	0.787403355671402	-0.527252254671746	0.295723711088885	-0.750977114219622
-0.191793307467996	1.30963243545597	-0.662532988913033	-0.0207667457919329	-0.00601686166470022
0.61128737091613	0.981625968040764	1.22137383046163	0.48136070742406	1.40383154743439
-0.515072536820605	-1.02829043496178	0.607440071145257	-0.345567788363447	-0.667832542935112
-0.654348658522096	0.327694241923218	0.444047280745136	0.441721211120575	0.440170250241931
0.304515156885053	1.77072741676219	0.833680862939664	0.60784036219173	-0.304273789878175
-1.48453166798459	-1.1602466292487	0.517444325761688	-0.0869463711083937	0.452631167447041
-3.93199008375458	-1.17396132454035	2.31964897544206	NaN	2.38795088624948
0.517028002794773	-1.69990501698953	2.27658304984384	NaN	0.164564250068568
0.498197538726553	3.34937509934073	0.209902469480596	NaN	4.69457556157763
2.22340237729519	4.0462673749179	1.37956993937082	NaN	1.35826536112226
0.760945851845989	2.38348681021102	2.42669369047121	NaN	0.655524969852125
-0.294075820480888	2.44606748628935	1.23683438398129	NaN	1.55391137433314
1.7538857170247	2.58477042829079	0.765065585027648	NaN	2.08677145167428
0.479439726524612	1.09916703826761	2.06116863058698	NaN	1.59318792492401
-1.33539720824343	-0.0324690914506955	-1.57965288556414	NaN	1.12880870573845
1.74875254147408	2.11213472573415	0.957900478412269	NaN	1.88604159027431
-0.170779558310045	0.0426424106157625	-3.70554811526584	NaN	-1.50118795524687
0.974657251295487	2.50024920325347	0.261535831628477	NaN	0.795901363136022
-1.36825692804556	-2.06538398992536	-0.0954423173241221	NaN	0.863988465691604
4.94317094601983	1.42862958573828	1.29919191589198	NaN	0.489506992620046
0.618486685918385	1.75388869747072	1.29071797423843	NaN	0.109988325596018
-3.45602797723157	-3.43282771553306	1.34840505838734	NaN	0.54987798909432
0.392752235916855	1.69591738763204	0.906646001421831	NaN	2.13164154942062
0.21795577484443	2.18816683805592	-1.29925662942781	NaN	0.526546957320837
-0.413221999722476	3.10947097468187	1.64357237357461	NaN	-2.54031526370628
-0.178820987560287	2.67011525481038	0.399522551729412	NaN	0.158121966212954
0.491183642039256	1.45956681083513	0.670441159449144	NaN	-3.66889093649554
1.60874462678122	11.5053917398055	-1.20027814009696	NaN	4.92327549326112
1.88750275637327	1.69823054410492	0.532448917527617	NaN	1.18232918471128
-1.77828038099203	0.923657122314378	0.251436462733401	NaN	-0.0972733583532125
-0.148280317888993	2.46131761123993	1.44477064375838	NaN	0.630680107530441
1.37131604234306	2.16348039683982	0.155102975872782	NaN	2.90096425412664
-2.15883373306378	0.314535637646519	-13.9850850575803	NaN	-2.54774828740942
-3.55981339081808	1.65495583967065	1.23316310315576	NaN	-1.62117077014182
