# Supplementary material for: Analysis of individual differences in neurofeedback training illuminates successful self-regulation of the dopaminergic midbrain
Source: Commun Biol. 2022 Aug 19;5:845. doi: 10.1038/s42003-022-03756-4 (PMC9391365; doi:10.1038/s42003-022-03756-4)
Supplement: Supplementary file 4 — Supplementary Data 1 [file 42003_2022_3756_MOESM4_ESM.zip › Descripttion_of_additional_supplementary_files.txt]

Description of additional supplementary files

The plots have been generated using R 3.4.1.
You have to install this to run the source code from:
https://github.com/lydiatgit/NFLearning_SNVTA_PublicRepo (https://zenodo.org/badge/latestdoi/391012761)
Put the foolowing source code files in the same folder as the code to run it.


1) Data_Figure_1_DRTs.csv
Source data for Figure 1 in Manuscript

2) Data_Figure_2_CognitiveControl_INT_r1only.csv
   Data_Figure_2_CognitiveControl_INT_r4only.csv
   Data_Figure_2_CognitiveControl_INT_r4-r1.csv
Source data for Figure 2 in Manuscript

3) Data_Figure_3_CognitiveControl_CON_r4-r1.csv
Source data for Figure 3 in Manuscript

4) Data_Figure_4_TempDiff_r3-r2.csv
Source data for Figure 4 in Manuscript

5) Data_Figure_5_PPI.csv
Source data for Figure 5 in Manuscript

6) Data_Figure_6_NF_MID.csv
Source data for Figure 6 in Manuscript

7) Data_SupplementaryFigure_4_r2only.csv
   Data_SupplementaryFigure_4_r3only.csv
Source data for Supplementary Figure 4 in Supplement

8) Data_SupplementaryFigure_8_DCM_DRT.csv
   Data_SupplementaryFigure_8_DCM_INT.csv
Source data for Supplementary Figure 8 in Supplement

9) Data_SupplementaryFigure_9_DOWN.csv
   Data_SupplementaryFigure_9_UP.csv
Source data for Supplementary Figure 9 in Supplement
